# Supplementary material for: Improving cell mixture deconvolution by identifying optimal DNA methylation libraries (IDOL)
Source: BMC Bioinformatics. 2016 Mar 8;17:120. doi: 10.1186/s12859-016-0943-7 (PMC4782368; doi:10.1186/s12859-016-0943-7)
Supplement: Additional file 1 — Table S1. Summary of cell distribution measurements/cell mixture adjustment, among random sample of EWAS published in 2015. (XLSX 11 kb) [file 12859_2016_943_MOESM1_ESM.xlsx]

## Sheet: Sheet1
Study	Authors	Year	Controlled for Cell Mixture	Cell-Mixture De-convolution Method	Directly Measured
LINE-1 hypermethylation in peripheral blood of cutaneous melanoma patients is associated with metastasis	Araujo et al.	2015	No	None	No
Prenatal Exposure to Maternal Cigarette Smoking and DNA Methylation: Epigenome-Wide Association in a Discovery Sample of Adolescents and Replication in an Independent Cohort at Birth through 17 Years of Age	Araujo et al.	2015	Yes	Houseman	No
Gene-Specific Differential DNA Methylation and Chronic Arsenic Exposure in an Epigenome-Wide Association Study of Adults in Bangladesh	Argos et al.	2015	Yes	Houseman	No
Epigenome-Wide Study Identifies Novel Methylation Loci Associated with Body Mass Index and Waist Circumference	Aslibekyan et al.	2015	Yes	Houseman	No
A varying T cell subtype explains apparent tobacco smoking induced single CpG hypomethylation in whole blood	Bauer, Mario et al.	2015	Yes	Houseman	No
Genome-Wide DNA Methylation Profiles Indicate CD8+ T Cell Hypermethylation in Multiple Sclerosis	Bos et al.	2015	Yes	Houseman	No
ifferential DNA Methylation in Umbilical Cord Blood of Infants Exposed to Mercury and Arsenic in utero	Cardenas et al.	2015	Yes	Houseman	No
Genome-Wide Assessment of Differential DNA Methylation Associated with Autoantibody Production in Systemic Lupus Erythematosus	Chung et al.	2015	Yes	Houseman	No
Genome-wide screen of DNA methylation identifies novel markers in childhood obesity	Ding et al.	2015	No	None	No
Global changes in DNA methylation in Alzheimer’s disease peripheral blood mononuclear cells	Francesco et al.	2015	No	None	No
DNA methylation patterns in newborns exposed to tobacco in utero	Ivorra, Carmen et al	2015	Yes	Houseman	No
An epigenome-wide association study of total serum immunoglobulin E concentration	Liang et al.	2015	Yes	Houseman	Yes
DNA methylation age of blood predicts all-cause mortality in later life	Marioni, Riccardo et al.	2015	Yes	Houseman	No
The epigenetic clock is correlated with physical and cognitive fitness in the Lothian Birth Cohort 1936	Marioni, Riccardo et al.	2015	Yes	None	Yes
DNA Methylation of Lipid-Related Genes Affects Blood Lipid Lev	Pfeifferm, Liliane et al.	2015	Yes	Houseman	No
Impact of age, BMI and HbA1c levels on the genome-wide DNA methylation and mRNA expression patterns in human adipose tissue and identification of epigenetic biomarkers in blood	Ronn, Tina et al.	2015	No	None	No
Maternal pre-pregnancy BMI and gestational weight gain, offspring DNA methylation and later offspring adiposity: Findings from the Avon Longitudinal Study of Parents and Children	Sharp, Gemma et al.	2015	Yes	Houseman	No
DNA extracted from saliva for methylation studies of psychiatric traits: Evidence tissue specificity and relatedness to brain	Smith, Alicia et al.	2015	Yes	Houseman	No
Dietary fat quality impacts genome-wide DNA methylation patterns in a cross-sectional study of Greek preadolescents	Voisin, Sarah et al.	2015	No	None	No
DNA methylation array analyses identified breast cancer‐associated HYAL2 methylation in peripheral blood	Yang, Rongxui et al.	2015	Yes	None	Yes
