# Supplementary material for: Improving cell mixture deconvolution by identifying optimal DNA methylation libraries (IDOL)
Source: BMC Bioinformatics. 2016 Mar 8;17:120. doi: 10.1186/s12859-016-0943-7 (PMC4782368; doi:10.1186/s12859-016-0943-7)
Supplement: Additional file 3 — Table S2. CpG-specific annotations for the candidate L-DMR library used in the IDOL algorithm. (XLSX 241 kb) [file 12859_2016_943_MOESM3_ESM.xlsx]

## Sheet: candidateLDMRs.txt
Name	GENOME_BUILD	CHR	CHROMOSOME_36	MAPINFO	CHROMOSOME_36	COORDINATE_36	UCSC_CPG_ISLANDS_NAME	RELATION_TO_UCSC_CPG_ISLAND	UCSC_REFGENE_NAME	UCSC_REFGENE_ACCESSION	UCSC_REFGENE_GROUP	PROBE_SNPS	PROBE_SNPS_10	METHYL27_LOCI	PHANTOM	DMR	ENHANCER	HMM_ISLAND	REGULATORY_FEATURE_NAME	REGULATORY_FEATURE_GROUP
cg11958495	37	1	1	167409198	1	165675822	chr1:167408512-167409137	S_Shore	CD247;CD247	NM_198053;NM_000734	Body;Body						TRUE				TRUE
cg13354934	37	1	1	1296093	1	1285956										RDMR	TRUE		1:1296069-1296105	Unclassified_Cell_type_specific
cg15492552	37	1	1	1297576	1	1287439															TRUE
cg01942927	37	1	1	212588536	1	210655159	chr1:212587591-212588284	S_Shore	TMEM206	NM_018252	TSS1500								1:212587948-212588739	Promoter_Associated
cg18793215	37	1	1	156674685	1	154941309	chr1:156674858-156676654	N_Shore	CRABP2	NM_001878	Body						TRUE				TRUE
cg12184421	37	1	1	167409136	1	165675760	chr1:167408512-167409137	Island	CD247;CD247	NM_198053;NM_000734	Body;Body	rs12725261					TRUE
cg22109675	37	1	1	1297567	1	1287430															TRUE
cg02834765	37	1	1	155214859	1	153481483			GBA;GBA;GBA;GBA	NM_001005750;NM_001005741;NM_001005749;NM_001005742	TSS1500;TSS1500;TSS1500;TSS1500								1:155214166-155215096	Promoter_Associated
cg06180099	37	1	1	150979364	1	149245988	chr1:150980735-150981092	N_Shore	FAM63A;FAM63A;FAM63A;FAM63A;FAM63A;FAM63A	NM_018379;NM_001163258;NM_001040217;NM_001040217;NM_001163260;NM_001163259	5'UTR;5'UTR;1stExon;5'UTR;TSS200;TSS200				low-CpG:149245931-149246003				1:150978992-150979607	Promoter_Associated	TRUE
cg00384847	37	1	1	12291339	1	12213926	chr1:12289954-12290585	S_Shore	VPS13D;VPS13D	NM_018156;NM_015378	5'UTR;5'UTR								1:12289626-12291393	Promoter_Associated
cg06441106	37	1	1	151512215	1	149778839	chr1:151512661-151513199	N_Shore	TUFT1;TUFT1	NM_001126337;NM_020127	TSS1500;TSS1500								1:151511981-151513635	Promoter_Associated
cg16002248	37	1	1	155699008	1	153965632			DAP3;DAP3	NM_004632;NM_033657	Body;Body	rs57692591							1:155698885-155699254	Gene_Associated_Cell_type_specific	TRUE
cg12480903	37	1	1	167423965	1	165690589	chr1:167424088-167425216	N_Shore	CD247;CD247	NM_198053;NM_000734	Body;Body							1:165690574-165691811	1:167423962-167425486	Promoter_Associated_Cell_type_specific	TRUE
cg19163067	37	1	1	36042438	1	35815025	chr1:36042432-36043444	Island	TFAP2E	NM_178548	Body					RDMR		1:35814961-35816031
cg09888231	37	1	1	32537975	1	32310562	chr1:32538205-32539052	N_Shore	TMEM39B	NM_018056	TSS1500								1:32537893-32539507	Promoter_Associated
cg18866281	37	1	1	246948597	1	245015220	chr1:246952214-246952511	N_Shelf													TRUE
cg07903677	37	1	1	111218079	1	111019602	chr1:111216244-111217937	S_Shore	KCNA3	NM_002232	TSS1500							1:111017334-111019820
cg26660631	37	1	1	47015494	1	46788081			KNCN	NM_001097611	Body			TRUE					1:47015077-47015620	Unclassified_Cell_type_specific	TRUE
cg17478282	37	1	1	156549378	1	154816002			TTC24	NM_001105669	TSS200
cg07236781	37	1	1	25291041	1	25163628			RUNX3	NM_001031680	1stExon							1:25163534-25163669
cg19320261	37	1	1	64409138	1	64181726			ROR1;ROR1	NM_005012;NM_001083592	Body;Body						TRUE
cg19824710	37	1	1	43995379	1	43767966	chr1:43996724-43997592	N_Shore	PTPRF;PTPRF	NM_130440;NM_002840	TSS1500;TSS1500								1:43994260-43995754	Unclassified
cg00262621	37	1	1	1566374	1	1556237	chr1:1564421-1570006	Island	MMP23B	NM_006983	TSS1500						TRUE	1:1555322-1559857
cg22494876	37	1	1	247618161	1	245684784	chr1:247614695-247614944	S_Shelf
cg24683414	37	1	1	92952581	1	92725169	chr1:92945907-92952609	Island	GFI1;GFI1	NM_001127216;NM_005263	TSS1500;TSS200	rs35023944						1:92724308-92725197
cg27432653	37	1	1	92952461	1	92725049	chr1:92945907-92952609	Island	GFI1;GFI1	NM_001127216;NM_005263	TSS1500;TSS200				high-CpG:92725046-92725073			1:92724308-92725197
cg26027669	37	1	1	92952467	1	92725055	chr1:92945907-92952609	Island	GFI1;GFI1	NM_001127216;NM_005263	TSS1500;TSS200				high-CpG:92725046-92725073			1:92724308-92725197
cg18285377	37	1	1	11025263	1	10947850			C1orf127;C1orf127	NM_173507;NM_001170754	TSS1500;Body	rs34864652							1:11025086-11025469	Unclassified
cg04158367	37	1	1	92952440	1	92725028	chr1:92945907-92952609	Island	GFI1;GFI1	NM_001127216;NM_005263	TSS1500;TSS200							1:92724308-92725197	1:92952202-92952455	Promoter_Associated
cg04136456	37	1	1	11413470	1	11336057													1:11413331-11413530	Unclassified_Cell_type_specific
cg17858328	37	1	1	92952521	1	92725109	chr1:92945907-92952609	Island	GFI1;GFI1	NM_001127216;NM_005263	TSS1500;TSS200							1:92724308-92725197
cg26937868	37	1	1	26202601	1	26075188	chr1:26201722-26202516	S_Shore											1:26201407-26202688	Unclassified_Cell_type_specific	TRUE
cg09761367	37	1	1	25360712	1	25233299													1:25360554-25360776	Promoter_Associated_Cell_type_specific
cg26151675	37	1	1	24240069	1	24112656			CNR2	NM_001841	TSS1500			TRUE					1:24239707-24240070	Promoter_Associated
cg16247817	37	1	1	153747686	1	152014310	chr1:153747655-153748698	Island	SLC27A3	NM_024330	TSS200							1:152014280-152015260
cg02983950	37	1	1	38942220	1	38714807	chr1:38941919-38942404	Island										1:38714521-38715018
cg04244970	37	1	1	160708987	1	158975611			SLAMF7	NM_021181	TSS200								1:160708825-160709105	Unclassified_Cell_type_specific
cg07837085	37	1	1	160708990	1	158975614			SLAMF7	NM_021181	TSS200			TRUE					1:160708825-160709105	Unclassified_Cell_type_specific
cg16297569	37	1	1	92952517	1	92725105	chr1:92945907-92952609	Island	GFI1;GFI1	NM_001127216;NM_005263	TSS1500;TSS200							1:92724308-92725197
cg00782828	37	1	1	54940382	1	54712970	chr1:54940346-54940753	Island									TRUE				TRUE
cg21301514	37	1	1	245343957	1	243410580			KIF26B	NM_018012	Body						TRUE
cg07363543	37	1	1	224691275	1	222757898											TRUE		1:224691248-224691423	Unclassified_Cell_type_specific
cg05371506	37	1	1	46649970	1	46422557			TSPAN1	NM_005727	Body
cg01627483	37	1	1	32708341	1	32480928	chr1:32705524-32707141	S_Shore	MTMR9L	NR_026850	TSS1500
cg20125091	37	1	1	92952641	1	92725229	chr1:92945907-92952609	S_Shore	GFI1;GFI1	NM_001127216;NM_005263	TSS1500;TSS1500			TRUE		RDMR
cg06759845	37	1	1	156460474	1	154727098			MEF2D	NM_005920	5'UTR				low-CpG:154727028-154727111		TRUE		1:156460256-156461587	Promoter_Associated	TRUE
cg26121730	37	1	1	156460453	1	154727077			MEF2D	NM_005920	5'UTR				low-CpG:154727028-154727111		TRUE		1:156460256-156461587	Promoter_Associated	TRUE
cg24955895	37	1	1	25425923	1	25298510											TRUE		1:25425892-25426136	Promoter_Associated
cg00404394	37	1	1	27960150	1	27832737	chr1:27960567-27961023	N_Shore	FGR	NM_005248	5'UTR
cg24642236	37	1	1	156460304	1	154726928			MEF2D	NM_005920	5'UTR						TRUE		1:156460256-156461587	Promoter_Associated	TRUE
cg06364417	37	1	1	156124322	1	154390946			SEMA4A	NM_022367	5'UTR				low-CpG:154390939-154390978				1:156123929-156124434	Promoter_Associated
cg04991639	37	1	1	25175737	1	25048324	chr1:25174560-25175367	S_Shore									TRUE
cg02978297	37	1	1	94057587	1	93830175			BCAR3	NM_003567	Body				low-CpG:93830106-93830427
cg06366107	37	1	1	154990562	1	153257186	chr1:154989749-154990234	S_Shore	ZBTB7B	NM_015872	3'UTR						TRUE		1:154989462-154990797	Promoter_Associated
cg01490733	37	1	1	2247066	1	2236926	chr1:2245714-2247086	Island											1:2246625-2247403	Unclassified
cg07111834	37	1	1	114402309	1	114203832			PTPN22;PTPN22	NM_012411;NM_015967	Body;Body						TRUE		1:114402100-114402430	Gene_Associated_Cell_type_specific
cg06649639	37	1	1	154983995	1	153250619			ZBTB7B	NM_015872	5'UTR						TRUE
cg27225130	37	1	1	208218009	1	206284632			PLXNA2	NM_025179	Body							1:206284584-206284705
cg00085790	37	1	1	211722100	1	209788723											TRUE
cg25119415	37	1	1	158799935	1	157066559			MNDA	NM_002432	TSS1500			TRUE
cg13400249	37	1	1	8480963	1	8403550	chr1:8483389-8484339	N_Shelf	RERE;RERE;RERE	NM_001042682;NM_012102;NM_001042681	5'UTR;Body;Body
cg25104613	37	1	1	20649108	1	20521695			VWA5B1	NM_001039500	Body	rs10916765							1:20648404-20649239	Promoter_Associated
cg11526665	37	1	1	224896204	1	222962827			CNIH3	NM_152495	Body						TRUE
cg24693478	37	1	1	208218000	1	206284623			PLXNA2	NM_025179	Body							1:206284584-206284705
cg06828613	37	1	1	209859738	1	207926361			HSD11B1	NM_181755	5'UTR	rs57218199
cg09586191	37	1	1	1149661	1	1139524	chr1:1149055-1149524	S_Shore	TNFRSF4	NM_003327	TSS200		rs34404774
cg08884752	37	1	1	2162001	1	2151861	chr1:2158212-2161173	S_Shore	SKI	NM_003036	Body					RDMR		1:2151716-2151955
cg23909633	37	1	1	207070539	1	205137162			IL24;IL24	NM_006850;NM_181339	TSS1500;TSS1500			TRUE
cg10622536	37	1	1	36771021	1	36543608	chr1:36771830-36773009	N_Shore	C1orf113	NM_001162530	TSS1500
cg15564619	37	1	1	2163437	1	2153297	chr1:2158212-2161173	S_Shelf	SKI	NM_003036	Body					RDMR		1:2153269-2153412
cg21262032	37	1	1	154437693	1	152704317			IL6R;IL6R	NM_000565;NM_181359	Body;3'UTR								1:154437502-154437827	Gene_Associated_Cell_type_specific
cg16013543	37	1	1	154300241	1	152566865	chr1:154300975-154301528	N_Shore	ATP8B2;ATP8B2	NM_020452;NM_001005855	TSS200;5'UTR						TRUE
cg19020103	37	1	1	147999849	1	146466473	chr1:147999931-148000778	N_Shore													TRUE
cg16731157	37	1	1	24830054	1	24702641	chr1:24828865-24829878	S_Shore	RCAN3	NM_013441	5'UTR							1:24702542-24702655
cg18881723	37	1	1	160616870	1	158883494			SLAMF1;SLAMF1	NM_003037;NM_003037	5'UTR;1stExon			TRUE					1:160616793-160617176	Promoter_Associated
cg18758585	37	1	1	235115601	1	233182224											TRUE		1:235115361-235115696	Promoter_Associated
cg26348226	37	1	1	21617442	1	21490029	chr1:21616380-21617101	S_Shore	ECE1;ECE1;ECE1	NM_001397;NM_001113349;NM_001113348	TSS1500;TSS1500;Body										TRUE
cg00917251	37	1	1	24829987	1	24702574	chr1:24828865-24829878	S_Shore	RCAN3	NM_013441	5'UTR							1:24702542-24702655
cg16553500	37	1	1	32169868	1	31942455	chr1:32169537-32169869	Island	COL16A1	NM_001856	TSS200								1:32169209-32171124	Unclassified	TRUE
cg15896892	37	1	1	244213886	1	242280509	chr1:244211034-244212088	S_Shore	ZNF238	NM_205768	TSS1500						TRUE		1:244213872-244213913	Promoter_Associated
cg22442430	37	1	1	25876626	1	25749213			LDLRAP1	NM_015627	Body						TRUE				TRUE
cg21607172	37	1	1	207082479	1	205149102	chr1:207082693-207083202	N_Shore	FAIM3;FAIM3;FAIM3	NM_001142473;NM_001142472;NM_005449	Body;Body;Body							1:205149008-205149825	1:207082025-207083441	Unclassified_Cell_type_specific	TRUE
cg05376738	37	1	1	212923780	1	210990403			NSL1;NSL1	NM_001042549;NM_015471	Body;Body						TRUE
cg05567236	37	1	1	243420065	1	241486688	chr1:243417741-243418775	S_Shore	SDCCAG8;CEP170;CEP170;CEP170	NM_006642;NM_014812;NM_001042405;NM_001042404	Body;TSS1500;TSS1500;TSS1500
cg18886071	37	1	1	160617057	1	158883681			SLAMF1;SLAMF1	NM_003037;NM_003037	5'UTR;1stExon		rs2295613						1:160616793-160617176	Promoter_Associated
cg13724976	37	1	1	148000260	1	146466884	chr1:147999931-148000778	Island				rs505554							1:148000122-148000837	Unclassified
cg17176894	37	1	1	90160031	1	89932619			LRRC8C	NM_032270	Body								1:90159775-90160177	Unclassified_Cell_type_specific
cg10979602	37	1	1	67690795	1	67463383			IL23R	NM_144701	Body						TRUE
cg24254387	37	1	1	45273495	1	45046082	chr1:45271679-45272318	S_Shore	BTBD19;TCTEX1D4	NM_001136537;NM_001013632	TSS1500;TSS1500	rs17885777					TRUE		1:45272776-45274518	Promoter_Associated
cg00172603	37	1	1	54822031	1	54594619	chr1:54821990-54822333	Island	SSBP3;SSBP3;SSBP3	NM_001009955;NM_018070;NM_145716	Body;Body;Body							1:54594453-54594921
cg04437762	37	1	1	154380179	1	152646803	chr1:154377670-154378445	S_Shore	IL6R;IL6R	NM_181359;NM_000565	Body;Body						TRUE		1:154379843-154380266	Promoter_Associated
cg05756780	37	1	1	154380705	1	152647329	chr1:154377670-154378445	S_Shelf	IL6R;IL6R	NM_181359;NM_000565	Body;Body								1:154380474-154380866	Promoter_Associated
cg25310233	37	1	1	31234437	1	31007024											TRUE		1:31233548-31234612	Unclassified
cg11478000	37	1	1	149753023	1	148019647			FCGR1A	NM_000566	TSS1500		rs77482943
cg01416168	37	1	1	48687359	1	48459946			SLC5A9;SLC5A9	NM_001135181;NM_001011547	TSS1500;TSS1500
cg07838943	37	1	1	12493840	1	12416427			VPS13D;VPS13D	NM_015378;NM_018156	Body;Body						TRUE
cg04983977	37	1	1	200842145	1	199108768	chr1:200842196-200843388	N_Shore	GPR25	NM_005298	TSS200			TRUE					1:200841759-200842250	Unclassified_Cell_type_specific
cg20434422	37	1	1	84831593	1	84604181			UOX	NR_003927	Body						TRUE				TRUE
cg03538296	37	1	1	15392433	1	15265020			KIAA1026;KIAA1026;KIAA1026;KIAA1026;KIAA1026	NM_201628;NM_015209;NM_001018001;NM_001018000;NM_001017999	Body;3'UTR;3'UTR;3'UTR;3'UTR							1:15264769-15265106
cg06214853	37	1	1	145077772	1	143789129	chr1:145075483-145075845	S_Shore											1:145077354-145078316	NonGene_Associated
cg26379475	37	1	1	162381781	1	160648405			SH2D1B	NM_053282	1stExon	rs1891090		TRUE
cg10206039	37	1	1	1157637	1	1147500	chr1:1159168-1159528	N_Shore	SDF4;SDF4	NM_016176;NM_016547	Body;Body	rs79281810						1:1147333-1147617
cg05818515	37	1	1	1158081	1	1147944	chr1:1159168-1159528	N_Shore	SDF4;SDF4	NM_016176;NM_016547	Body;Body							1:1147929-1148561
cg15935121	37	1	1	2230601	1	2220461	chr1:2232310-2232617	N_Shore	SKI	NM_003036	Body							1:2220421-2220548			TRUE
cg26060536	37	1	1	27559823	1	27432410	chr1:27560705-27561707	N_Shore	WDTC1	NM_015023	TSS1500		rs55922819
cg03048488	37	1	1	15733844	1	15606431	chr1:15736033-15737228	N_Shelf													TRUE
cg22222999	37	1	1	234894712	1	232961335											TRUE		1:234894536-234895015	Unclassified_Cell_type_specific
cg18081760	37	1	1	114483597	1	114285120			HIPK1;HIPK1	NM_198268;NM_152696	Body;Body				low-CpG:114285117-114285158
cg09849688	37	1	1	27060511	1	26933098			ARID1A;ARID1A	NM_006015;NM_139135	Body;Body								1:27060404-27060784	Gene_Associated_Cell_type_specific
cg19269039	37	1	1	111743200	1	111544723	chr1:111746337-111747303	N_Shelf	DENND2D;DENND2D	NM_024901;NM_024901	1stExon;5'UTR				low-CpG:111544264-111544835				1:111742893-111743586	Unclassified
cg11320084	37	1	1	185014181	1	183280804	chr1:185014369-185015220	N_Shore	RNF2	NM_007212	TSS1500			TRUE
cg15595502	37	1	1	224564870	1	222631493											TRUE		1:224564829-224564888	Unclassified_Cell_type_specific
cg07313701	37	1	1	42447165	1	42219752											TRUE		1:42447090-42447176	Unclassified_Cell_type_specific
cg11496569	37	1	1	244006397	1	242073020			AKT3;AKT3	NM_005465;NM_181690	Body;Body
cg08864105	37	1	1	111743020	1	111544543	chr1:111746337-111747303	N_Shelf	DENND2D	NM_024901	1stExon				low-CpG:111544264-111544835				1:111742893-111743586	Unclassified
cg09069138	37	1	1	165325833	1	163592457	chr1:165324191-165326328	Island	LMX1A	NM_177398	TSS1500					DMR	TRUE	1:163590670-163592945			TRUE
cg00502597	37	1	1	60197222	1	59969810			FGGY;FGGY	NM_018291;NM_001113411	Body;Body						TRUE
cg24641737	37	1	1	111743271	1	111544794	chr1:111746337-111747303	N_Shelf	DENND2D;DENND2D	NM_024901;NM_024901	1stExon;5'UTR			TRUE	low-CpG:111544264-111544835				1:111742893-111743586	Unclassified
cg12200412	37	1	1	158324331	1	156590955			CD1E;CD1E;CD1E;CD1E;CD1E;CD1E	NM_001042587;NM_001042583;NM_001042584;NM_001042585;NM_001042586;NM_030893	Body;Body;Body;Body;Body;Body			TRUE
cg11257300	37	1	1	113229103	1	113030626			MOV10;MOV10	NM_020963;NM_001130079	Body;Body						TRUE
cg20452738	37	1	1	226828650	1	224895273	chr1:226829582-226829803	N_Shore	ITPKB	NM_002221	Body
cg26160564	37	1	1	3826643	1	3816503	chr1:3824219-3824456	S_Shelf	LOC100133612	NR_024455	Body					CDMR
cg07841371	37	1	1	1114912	1	1104775	chr1:1115574-1116006	N_Shore	TTLL10;TTLL10	NM_001130045;NM_153254	Body;TSS200							1:1104210-1104834
cg23275914	37	1	1	1114914	1	1104777	chr1:1115574-1116006	N_Shore	TTLL10;TTLL10	NM_001130045;NM_153254	Body;TSS200							1:1104210-1104834
cg05350800	37	1	1	178550844	1	176817467											TRUE		1:178550396-178550849	Unclassified_Cell_type_specific
cg22045055	37	1	1	167716385	1	165983009			MPZL1;MPZL1;MPZL1	NM_001146191;NM_003953;NM_024569	Body;Body;Body						TRUE
cg01024458	37	1	1	8703816	1	8626403			RERE;RERE	NM_012102;NM_001042681	Body;Body								1:8703671-8703923	Unclassified_Cell_type_specific
cg11193281	37	1	1	154547585	1	152814209	chr1:154543818-154544713	S_Shelf	CHRNB2	NM_000748	Body	rs57631218				CDMR	TRUE
cg15133201	37	1	1	248852044	1	246918667	chr1:248855030-248855470	N_Shelf				rs75948977
cg13804478	37	1	1	155158319	1	153424943			MUC1;MUC1;MUC1;MUC1;MUC1;MUC1;MUC1	NM_001018017;NM_001044393;NM_002456;NM_001044391;NM_001018016;NM_001044390;NM_001044392	3'UTR;3'UTR;3'UTR;3'UTR;3'UTR;3'UTR;3'UTR						TRUE				TRUE
cg14220262	37	1	1	1114963	1	1104826	chr1:1115574-1116006	N_Shore	TTLL10;TTLL10	NM_001130045;NM_153254	Body;TSS200							1:1104210-1104834
cg13172153	37	1	1	201391747	1	199658370			TNNI1	NM_003281	TSS1500
cg11676291	37	1	1	2319506	1	2309366	chr1:2322481-2323764	N_Shelf	MORN1	NM_024848	Body	rs2645061						1:2309366-2309687
cg22793142	37	1	1	207995752	1	206062375			LOC148696	NR_026817	Body						TRUE		1:207995589-207995805	Unclassified_Cell_type_specific
cg00162673	37	1	1	51700514	1	51473102	chr1:51701767-51702542	N_Shore	RNF11	NM_014372	TSS1500
cg24466100	37	1	1	25075133	1	24947720	chr1:25071352-25072586	S_Shelf	CLIC4	NM_013943	Body
cg13503476	37	1	1	113599742	1	113401265											TRUE
cg16686279	37	1	1	4087226	1	3987086											TRUE	1:3987042-3987096
cg27175380	37	1	1	35446563	1	35219150	chr1:35442237-35442936	S_Shelf
cg05350607	37	1	1	151777000	1	150043624			LINGO4	NM_001004432	5'UTR
cg10768932	37	1	1	198590738	1	196857361													1:198589759-198590795	Promoter_Associated
cg23213217	37	1	1	224370155	1	222436778	chr1:224370585-224371755	N_Shore	DEGS1;DEGS1	NM_144780;NM_003676	TSS1500;TSS1500			TRUE
cg13066703	37	1	1	211526705	1	209593328			TRAF5;TRAF5;TRAF5	NM_004619;NM_145759;NM_001033910	Body;Body;Body								1:211526145-211527390	Promoter_Associated
cg26572165	37	1	1	160807694	1	159074318			CD244;CD244;CD244	NM_001166664;NM_016382;NM_001166663	Body;Body;Body								1:160807184-160808090	Promoter_Associated
cg12609063	37	1	1	116549227	1	116350750			SLC22A15	NM_018420	Body								1:116549127-116549248	Promoter_Associated_Cell_type_specific
cg06621080	37	1	1	201631166	1	199897789			NAV1	NM_020443	Body						TRUE
cg06811732	37	1	1	219749669	1	217816292											TRUE
cg08425678	37	1	1	14029478	1	13902065	chr1:14026481-14027200	S_Shelf	PRDM2	NM_001135610	5'UTR								1:14029226-14029686	Unclassified
cg04276058	37	1	1	19254031	1	19126618			IFFO2	NM_001136265	Body						TRUE		1:19253807-19254579	Promoter_Associated	TRUE
cg24691964	37	1	1	160520374	1	158786998			CD84	NM_003874	Body								1:160520216-160520606	Gene_Associated
cg10622825	37	1	1	172413349	1	170679972	chr1:172412867-172413281	S_Shore	PIGC;PIGC;C1orf105	NM_002642;NM_153747;NM_139240	TSS200;TSS200;Body								1:172412638-172413875	Promoter_Associated
cg05228338	37	1	1	150048339	1	148314963			VPS45	NM_007259	Body								1:150048227-150048448	Gene_Associated_Cell_type_specific
cg10387458	37	1	1	93645817	1	93418405	chr1:93645432-93646471	Island	TMED5;TMED5;TMED5;CCDC18;TMED5;TMED5	NM_001167830;NR_030761;NM_016040;NM_206886;NM_001167830;NM_016040	1stExon;Body;1stExon;TSS200;5'UTR;5'UTR							1:93417929-93419108	1:93645746-93646425	Promoter_Associated	TRUE
cg12547807	37	1	1	9473751	1	9396338											TRUE		1:9473003-9474074	Unclassified	TRUE
cg13430807	37	1	1	149903315	1	148169939	chr1:149899625-149899893	S_Shelf	MTMR11;MTMR11	NM_181873;NM_001145862	Body;Body	rs76907779			low-CpG:148169747-148170097
cg18770149	37	1	1	149903180	1	148169804	chr1:149899625-149899893	S_Shelf	MTMR11;MTMR11	NM_181873;NM_001145862	Body;Body				low-CpG:148169747-148170097
cg06121507	37	1	1	153347819	1	151614443			S100A12	NM_005621	5'UTR
cg07233343	37	1	1	17944660	1	17817247			ARHGEF10L;ARHGEF10L	NM_001011722;NM_018125	Body;Body						TRUE				TRUE
cg12705326	37	1	1	6158691	1	6081278			KCNAB2;KCNAB2	NM_172130;NM_003636	3'UTR;3'UTR							1:6081224-6081279	1:6158219-6158759	Gene_Associated_Cell_type_specific	TRUE
cg13781869	37	1	1	209877614	1	207944237			HSD11B1;HSD11B1	NM_181755;NM_005525	5'UTR;TSS1500
cg21385052	37	1	1	149903249	1	148169873	chr1:149899625-149899893	S_Shelf	MTMR11;MTMR11	NM_181873;NM_001145862	Body;Body				low-CpG:148169747-148170097
cg00177203	37	1	1	149901142	1	148167766	chr1:149899625-149899893	S_Shore	MTMR11;MTMR11;SF3B4	NM_181873;NM_001145862;NM_005850	Body;Body;TSS1500
cg08707476	37	1	1	109099375	1	108900898	chr1:109102538-109103212	N_Shelf
cg24680570	37	1	1	232726838	1	230793461											TRUE		1:232726815-232727003	Unclassified_Cell_type_specific
cg24394336	37	1	1	17962705	1	17835292			ARHGEF10L;ARHGEF10L	NM_001011722;NM_018125	Body;Body						TRUE
cg06096015	37	1	1	231504339	1	229570962			EGLN1	NM_022051	Body	rs16854120
cg19716542	37	1	1	52302074	1	52074662			MIR761;NRD1;NRD1	NR_031580;NM_002525;NM_001101662	TSS200;Body;Body
cg13098855	37	1	1	153588927	1	151855551			S100A14	NM_020672	TSS200
cg17787876	37	1	1	156467057	1	154733681	chr1:156469617-156471060	N_Shelf	MEF2D	NM_005920	5'UTR					RDMR
cg11132913	37	1	1	59285109	1	59057697	chr1:59280951-59281194	S_Shelf
cg08538581	37	1	1	162500634	1	160767258											TRUE		1:162500075-162500659	Unclassified_Cell_type_specific
cg26341831	37	1	1	226036279	1	224102902			TMEM63A	NM_014698	Body						TRUE		1:226035686-226036415	Unclassified_Cell_type_specific
cg09993145	37	1	1	25291905	1	25164492			RUNX3	NM_001031680	TSS1500								1:25291322-25292142	Unclassified
cg27058497	37	1	1	25291546	1	25164133			RUNX3	NM_001031680	TSS200							1:25163972-25164333	1:25291322-25292142	Unclassified
cg22153728	37	1	1	25291584	1	25164171			RUNX3	NM_001031680	TSS200							1:25163972-25164333	1:25291322-25292142	Unclassified
cg18865207	37	1	1	160765919	1	159032543			LY9;LY9	NM_001033667;NM_002348	TSS200;TSS200								1:160765509-160766156	Unclassified
cg04554131	37	1	1	25291540	1	25164127			RUNX3	NM_001031680	TSS200							1:25163972-25164333	1:25291322-25292142	Unclassified
cg08608952	37	1	1	22383198	1	22255785	chr1:22379009-22380029	S_Shelf	CDC42;CDC42;CDC42	NM_001039802;NM_001791;NM_044472	5'UTR;5'UTR;5'UTR
cg04119678	37	1	1	32402509	1	32175096	chr1:32403387-32404382	N_Shore	PTP4A2;PTP4A2	NM_080391;NM_080392	5'UTR;5'UTR
cg08708961	37	1	1	227070630	1	225137253			PSEN2;PSEN2	NM_000447;NM_012486	Body;Body						TRUE		1:227070054-227071031	Promoter_Associated_Cell_type_specific
cg16384864	37	1	1	16747435	1	16620022			SPATA21	NM_198546	Body								1:16747048-16747691	Unclassified
cg15459165	37	1	1	31223850	1	30996437			LAPTM5	NM_006762	Body						TRUE		1:31223746-31223876	Unclassified
cg02070740	37	1	1	146763914	1	145230538			CHD1L	NM_004284	Body						TRUE
cg10880902	37	1	1	59278781	1	59051369	chr1:59280240-59280490	N_Shore											1:59278544-59279125	Unclassified_Cell_type_specific
cg10516886	37	1	1	111415232	1	111216755			CD53;CD53	NM_000560;NM_001040033	TSS1500;5'UTR			TRUE					1:111415217-111415313	Promoter_Associated_Cell_type_specific
cg20146241	37	1	1	24861604	1	24734191	chr1:24861702-24861920	N_Shore	RCAN3	NM_013441	Body								1:24861424-24861999	Promoter_Associated_Cell_type_specific
cg06092869	37	1	1	225642746	1	223709369										DMR					TRUE
cg18128887	37	1	1	24861708	1	24734295	chr1:24861702-24861920	Island	RCAN3	NM_013441	Body	rs16829813						1:24734290-24734460	1:24861424-24861999	Promoter_Associated_Cell_type_specific
cg20266715	37	1	1	223888869	1	221955492			CAPN2	NM_001146068	TSS1500										TRUE
cg01181681	37	1	1	223317364	1	221383987	chr1:223316185-223316689	S_Shore	TLR5	NM_003268	TSS1500
cg07176692	37	1	1	113500329	1	113301852	chr1:113498366-113499312	S_Shore	SLC16A1	NM_003051	TSS1500	rs41283092	rs79527611						1:113500025-113500494	Promoter_Associated	TRUE
cg07790752	37	1	1	147101904	1	145568528						rs75551887					TRUE
cg26227957	37	1	1	19547285	1	19419872			KIAA0090	NM_015047	Body						TRUE
cg00501765	37	1	1	172410217	1	170676840	chr1:172412867-172413281	N_Shelf	C1orf105	NM_139240	Body		rs77539376
cg23902264	37	1	1	241815413	1	239882036			WDR64	NM_144625	TSS200
cg10402995	37	1	1	248903325	1	246969948			LOC646627	NM_001085474	TSS200	rs35436147
cg15361231	37	1	1	193075191	1	191341814	chr1:193074174-193074778	S_Shore	GLRX2;GLRX2;GLRX2	NM_016066;NM_197962;NM_016066	1stExon;TSS1500;5'UTR			TRUE					1:193073497-193075345	Promoter_Associated
cg22400420	37	1	1	183851242	1	182117865			RGL1	NM_015149	Body						TRUE
cg24056365	37	1	1	110834615	1	110636138						rs6703064					TRUE
cg13178361	37	1	1	162532502	1	160799126	chr1:162530856-162531853	S_Shore	UAP1	NM_003115	5'UTR					RDMR
cg23646375	37	1	1	209847618	1	207914241	chr1:209848443-209849428	N_Shore	G0S2	NM_015714	TSS1500								1:209847363-209847728	Unclassified_Cell_type_specific
cg01402255	37	1	1	153800699	1	152067323			GATAD2B	NM_020699	Body			TRUE
cg02670343	37	1	1	51888289	1	51660877			EPS15;EPS15	NM_001159969;NM_001981	TSS1500;Body						TRUE
cg03383158	37	2	2	27938292	2	27791796												2:27791575-27791948	2:27938177-27939234	Unclassified_Cell_type_specific	TRUE
cg04702872	37	2	2	45876958	2	45730462	chr2:45877178-45879685	N_Shore
cg10018519	37	2	2	11970078	2	11887529										DMR	TRUE		2:11968973-11970912	Unclassified	TRUE
cg21603144	37	2	2	102608233	2	101974665			IL1R2	NM_004633	TSS200
cg02160608	37	2	2	113956634	2	113673105	chr2:113956343-113957042	Island	PSD4;LOC440839	NM_012455;NR_029399	Body;Body							2:113672726-113673466	2:113956371-113957129	Gene_Associated
cg26304948	37	2	2	36905302	2	36758806											TRUE
cg04329870	37	2	2	87048747	2	86902258			CD8B;CD8B;CD8B	NM_172213;NM_172101;NM_172102	Body;3'UTR;Body							2:86902000-86902371
cg03318654	37	2	2	87034200	2	86887711	chr2:87034658-87034889	N_Shore	CD8A	NM_001145873	5'UTR
cg19410791	37	2	2	87037000	2	86890511	chr2:87036600-87037001	Island	CD8A	NM_001145873	TSS1500							2:86890112-86890636	2:87036617-87037232	Unclassified_Cell_type_specific
cg24345747	37	2	2	87015813	2	86869324	chr2:87015974-87018182	N_Shore	CD8A;CD8A;CD8A;CD8A	NM_001145873;NM_171827;NM_001768;NR_027353	Body;Body;Body;Body					RDMR
cg21648425	37	2	2	87019192	2	86872703	chr2:87015974-87018182	S_Shore	CD8A;CD8A;CD8A;CD8A	NM_001145873;NM_001768;NR_027353;NM_171827	5'UTR;TSS1500;TSS1500;TSS1500	rs36226881				RDMR
cg08506127	37	2	2	87018958	2	86872469	chr2:87015974-87018182	S_Shore	CD8A;CD8A;CD8A;CD8A	NR_027353;NM_001145873;NM_171827;NM_001768	TSS200;5'UTR;TSS200;TSS200										TRUE
cg25939861	37	2	2	87020937	2	86874448	chr2:87015974-87018182	S_Shelf	CD8A	NM_001145873	5'UTR					RDMR
cg18857618	37	2	2	87048489	2	86902000			CD8B;CD8B;CD8B	NM_172213;NM_172101;NM_172102	Body;3'UTR;Body							2:86902000-86902371
cg09318840	37	2	2	87018944	2	86872455	chr2:87015974-87018182	S_Shore	CD8A;CD8A;CD8A;CD8A	NR_027353;NM_001145873;NM_171827;NM_001768	TSS200;5'UTR;TSS200;TSS200										TRUE
cg18830527	37	2	2	87018966	2	86872477	chr2:87015974-87018182	S_Shore	CD8A;CD8A;CD8A;CD8A	NR_027353;NM_001145873;NM_171827;NM_001768	TSS200;5'UTR;TSS200;TSS200										TRUE
cg18174654	37	2	2	87019612	2	86873123	chr2:87015974-87018182	S_Shore	CD8A;CD8A;CD8A;CD8A	NM_001145873;NM_001768;NR_027353;NM_171827	5'UTR;TSS1500;TSS1500;TSS1500					RDMR
cg00219921	37	2	2	87012810	2	86866321	chr2:87015974-87018182	N_Shelf	CD8A;CD8A;CD8A;CD8A	NM_001145873;NM_171827;NM_001768;NR_027353	3'UTR;3'UTR;3'UTR;Body	rs7563771
cg27481559	37	2	2	87037038	2	86890549	chr2:87036600-87037001	S_Shore										2:86890112-86890636	2:87036617-87037232	Unclassified_Cell_type_specific
cg21549011	37	2	2	87087878	2	86941389	chr2:87088816-87089037	N_Shore	CD8B;CD8B;CD8B;CD8B;CD8B	NM_172213;NM_172101;NM_172099;NM_172102;NM_004931	Body;Body;Body;Body;Body
cg18224038	37	2	2	87042671	2	86896182			CD8B;CD8B;CD8B	NM_172102;NM_172101;NM_172213	3'UTR;3'UTR;3'UTR		rs55989978
cg08777095	37	2	2	87052406	2	86905917			CD8B;CD8B;CD8B	NM_172213;NM_172101;NM_172102	Body;Body;Body								2:87052201-87052560	Unclassified_Cell_type_specific
cg21347444	37	2	2	107107664	2	106474096	chr2:107103833-107104053	S_Shelf				rs6543414
cg03196485	37	2	2	87021117	2	86874628	chr2:87015974-87018182	S_Shelf	CD8A	NM_001145873	5'UTR	rs35739120	rs55816457			RDMR
cg07536161	37	2	2	87085357	2	86938868	chr2:87088816-87089037	N_Shelf	CD8B;CD8B;CD8B;CD8B;CD8B	NM_172213;NM_172101;NM_172099;NM_172102;NM_004931	Body;Body;Body;Body;Body
cg06804210	37	2	2	87036948	2	86890459	chr2:87036600-87037001	Island	CD8A	NM_001145873	TSS1500							2:86890112-86890636	2:87036617-87037232	Unclassified_Cell_type_specific
cg22999502	37	2	2	87052595	2	86906106			CD8B;CD8B;CD8B	NM_172213;NM_172101;NM_172102	Body;Body;Body
cg13997013	37	2	2	87302162	2	87155673	chr2:87302522-87304571	N_Shore	LOC285074	NR_026846	Body
cg09489567	37	2	2	43364053	2	43217557											TRUE		2:43363963-43364512	Unclassified_Cell_type_specific
cg23895055	37	2	2	122495663	2	122212133	chr2:122494108-122494494	S_Shore	MKI67IP	NM_032390	TSS1500							2:122211955-122212139	2:122495335-122495677	Unclassified_Cell_type_specific
cg14530513	37	2	2	86948810	2	86802321	chr2:86946401-86948451	S_Shore	RMND5A	NM_022780	Body	rs28527279
cg17367832	37	2	2	241395288	2	241043961	chr2:241395248-241395802	Island	MIR149;PP14571;GPC1	NR_029702;NR_024014;NM_002081	TSS200;Body;Body							2:241043961-241044432
cg18854004	37	2	2	8444004	2	8361455											TRUE		2:8443541-8444062	Unclassified
cg23221603	37	2	2	26963883	2	26817387						rs56207024				DMR
cg04293526	37	2	2	231730788	2	231439032	chr2:231729631-231730821	Island	ITM2C;ITM2C;ITM2C	NM_001012516;NM_030926;NM_001012514	Body;Body;Body							2:231437395-231439065
cg02152819	37	2	2	232258417	2	231966661	chr2:232260100-232261134	N_Shore
cg01987702	37	2	2	74264707	2	74118215											TRUE		2:74264599-74265043	Unclassified_Cell_type_specific
cg03054026	37	2	2	242808907	2	242457580	chr2:242808405-242808618	S_Shore										2:242457119-242457776	2:242808394-242808943	Promoter_Associated_Cell_type_specific
cg13060970	37	2	2	68592349	2	68445853			PLEK;PLEK	NM_002664;NM_002664	1stExon;5'UTR				low-CpG:68445821-68445987
cg10812236	37	2	2	68592394	2	68445898			PLEK;PLEK	NM_002664;NM_002664	1stExon;5'UTR				low-CpG:68445821-68445987
cg25428740	37	2	2	96981671	2	96345398											TRUE		2:96981499-96981703	Unclassified_Cell_type_specific	TRUE
cg07133479	37	2	2	86420600	2	86274111	chr2:86422068-86422858	N_Shore	IMMT;IMMT;IMMT	NM_006839;NM_001100170;NM_001100169	Body;Body;Body
cg01154505	37	2	2	112940409	2	112656880	chr2:112939287-112939563	S_Shore	FBLN7;FBLN7	NM_153214;NM_001128165	Body;Body						TRUE		2:112938965-112940681	Unclassified_Cell_type_specific
cg07167063	37	2	2	438658	2	428658												2:428635-429338	2:437762-438928	Unclassified
cg01109047	37	2	2	120979401	2	120695871	chr2:120980332-120981451	N_Shore	TMEM185B	NR_000034	Body
cg24868015	37	2	2	161128184	2	160836430	chr2:161126364-161126825	S_Shore								CDMR		2:160836348-160836459
cg07930752	37	2	2	204569955	2	204278200			CD28	NM_006139	TSS1500	rs1879877							2:204569866-204570170	Unclassified_Cell_type_specific
cg24772525	37	2	2	172014861	2	171723107	chr2:172016538-172017028	N_Shore	TLK1;TLK1	NM_012290;NM_001136554	Body;5'UTR					RDMR
cg16421411	37	2	2	10302391	2	10219842			C2orf48	NM_182626	Body	rs16855898						2:10219842-10219938			TRUE
cg21911000	37	2	2	204599104	2	204307349			CD28	NM_006139	Body						TRUE
cg05081352	37	2	2	70373396	2	70226900	chr2:70369139-70370130	S_Shelf
cg01124420	37	2	2	109605518	2	108971950			EDAR;EDAR	NM_022336;NM_022336	5'UTR;1stExon			TRUE					2:109605086-109605969	Unclassified_Cell_type_specific	TRUE
cg24336674	37	2	2	204602302	2	204310547			CD28	NM_006139	3'UTR								2:204602187-204602520	Unclassified_Cell_type_specific
cg18369990	37	2	2	112941244	2	112657715	chr2:112939287-112939563	S_Shore	FBLN7;FBLN7	NM_153214;NM_001128165	Body;Body	rs74805957							2:112941165-112941547	Unclassified_Cell_type_specific
cg21358380	37	2	2	70353785	2	70207289	chr2:70352204-70352531	S_Shore	LOC100133985	NR_024444	TSS1500
cg22001211	37	2	2	61766532	2	61620036	chr2:61765406-61766091	S_Shore	XPO1	NM_003400	TSS1500
cg13315450	37	2	2	220114289	2	219822533	chr2:220117937-220119334	N_Shelf	STK16;STK16	NR_026909;NM_001008910	Body;3'UTR								2:220114161-220114703	Promoter_Associated	TRUE
cg25887844	37	2	2	68961495	2	68814999			ARHGAP25;ARHGAP25	NM_001166277;NM_001007231	TSS1500;TSS1500								2:68961479-68961667	Promoter_Associated_Cell_type_specific
cg06398474	37	2	2	240291509	2	239956446			HDAC4	NM_006037	5'UTR						TRUE	2:239956267-239956687	2:240291139-240292257	Unclassified
cg16927242	37	2	2	66664667	2	66518171	chr2:66660452-66660794	S_Shelf	MEIS1	NM_002398	Body
cg06117093	37	2	2	240291657	2	239956594			HDAC4	NM_006037	5'UTR						TRUE	2:239956267-239956687	2:240291139-240292257	Unclassified
cg19924948	37	2	2	11970722	2	11888173										DMR	TRUE		2:11968973-11970912	Unclassified	TRUE
cg14446712	37	2	2	192712158	2	192420403			SDPR	NM_004657	TSS200	rs11695284		TRUE			TRUE
cg23643435	37	2	2	38893251	2	38746755			GALM;GALM	NM_138801;NM_138801	5'UTR;1stExon				low-CpG:38746556-38746777			2:38746741-38747118	2:38892805-38893410	Promoter_Associated_Cell_type_specific	TRUE
cg15258980	37	2	2	68961597	2	68815101			ARHGAP25;ARHGAP25	NM_001166277;NM_001007231	TSS1500;TSS1500			TRUE					2:68961479-68961667	Promoter_Associated_Cell_type_specific
cg00599163	37	2	2	162100495	2	161808741	chr2:162101439-162101650	N_Shore
cg02560388	37	2	2	11969958	2	11887409										DMR	TRUE		2:11968973-11970912	Unclassified	TRUE
cg23398076	37	2	2	66664960	2	66518464	chr2:66661118-66661657	S_Shelf	MEIS1	NM_002398	Body							2:66518302-66518513
cg18969312	37	2	2	132586059	2	132302529	chr2:132585112-132588283	Island										2:132301583-132304753
cg01616956	37	2	2	232393196	2	232101440	chr2:232394763-232395337	N_Shore	NMUR1	NM_006056	Body							2:232101302-232101523
cg20697204	37	2	2	47382593	2	47236097			C2orf61;C2orf61	NM_173649;NM_001163561	TSS200;TSS200	rs13026158		TRUE
cg08402572	37	2	2	97510201	2	96873928			ANKRD23	NM_144994	TSS1500
cg22176018	37	2	2	242867611	2	242516284												2:242516178-242516287
cg03708221	37	2	2	27795985	2	27649489											TRUE
cg27591920	37	2	2	111918681	2	111635152			BCL2L11;BCL2L11	NM_006538;NM_138621	Body;Body						TRUE				TRUE
cg20657709	37	2	2	28509570	2	28363074			BRE;BRE;BRE;BRE;BRE	NM_199192;NM_199193;NM_199191;NM_004899;NM_199194	Body;Body;Body;Body;Body						TRUE
cg11335172	37	2	2	103033799	2	102400231			IL18RAP	NM_003853	TSS1500	rs3755273
cg24620635	37	2	2	85921963	2	85775474			GNLY;GNLY	NM_006433;NM_012483	Body;5'UTR	rs2043760
cg17675712	37	2	2	166262886	2	165971132											TRUE
cg09527561	37	2	2	175450507	2	175158753			WIPF1;WIPF1	NM_003387;NM_001077269	5'UTR;5'UTR						TRUE
cg13703948	37	2	2	98349617	2	97716049	chr2:98350984-98351257	N_Shore	ZAP70;ZAP70	NM_001079;NM_207519	Body;TSS1500								2:98349518-98349628	Unclassified_Cell_type_specific
cg23549571	37	2	2	71409816	2	71263324
cg10628126	37	2	2	85921283	2	85774794			GNLY;GNLY	NM_006433;NM_012483	TSS200;TSS200		rs78997834
cg03429643	37	2	2	99280963	2	98647395			MGAT4A;MGAT4A	NM_001160154;NM_012214	TSS1500;Body								2:99280861-99281182	Unclassified_Cell_type_specific
cg02606840	37	2	2	99280930	2	98647362			MGAT4A;MGAT4A	NM_001160154;NM_012214	TSS1500;Body								2:99280861-99281182	Unclassified_Cell_type_specific
cg23690488	37	2	2	114299609	2	114016079	chr2:114299035-114300177	Island										2:114015350-114016596
cg22098115	37	2	2	131721768	2	131438238	chr2:131720819-131721867	Island	ARHGEF4;ARHGEF4	NM_032995;NM_015320	Body;Body					DMR		2:131437224-131438745	2:131721618-131721793	Unclassified_Cell_type_specific	TRUE
cg22674699	37	2	2	176987918	2	176696164	chr2:176986424-176988291	Island	HOXD9	NM_014213	1stExon						TRUE	2:176695613-176696537	2:176986834-176988441	Unclassified_Cell_type_specific	TRUE
cg08444004	37	2	2	240086178	2	239751115			HDAC4	NM_006037	Body							2:239750911-239751146	2:240085366-240086648	Promoter_Associated_Cell_type_specific
cg23974023	37	2	2	113544294	2	113260765			IL1A	NM_000575	TSS1500	rs3783520
cg04728978	37	2	2	167660297	2	167368543											TRUE		2:167660105-167660351	Unclassified_Cell_type_specific
cg15636519	37	2	2	191894418	2	191602663			STAT4	NM_003151	3'UTR	rs3024907
cg27507284	37	2	2	178116991	2	177825237			NFE2L2;NFE2L2;NFE2L2	NM_006164;NM_001145413;NM_001145412	Body;5'UTR;5'UTR						TRUE		2:178116848-178117050	Promoter_Associated_Cell_type_specific
cg02245378	37	2	2	223161771	2	222870015	chr2:223161531-223161919	Island	PAX3;PAX3;PAX3;CCDC140;PAX3;PAX3;PAX3;PAX3;PAX3	NM_181458;NM_013942;NM_181457;NM_153038;NM_000438;NM_181461;NM_181460;NM_181459;NM_001127366	Body;Body;Body;TSS1500;Body;Body;Body;Body;Body			TRUE				2:222869776-222870163
cg14813485	37	2	2	196460621	2	196168866											TRUE
cg00760938	37	2	2	217357159	2	217065404											TRUE		2:217357037-217357278	Unclassified_Cell_type_specific
cg05307452	37	2	2	89128093	2	88909208						rs62158747	rs3749044
cg01997884	37	2	2	224967286	2	224675530											TRUE				TRUE
cg05483534	37	2	2	46802312	2	46655816			RHOQ	NM_012249	Body	rs17035301					TRUE
cg06347943	37	2	2	240426297	2	240091234						rs76497198						2:240091151-240091255
cg11706849	37	2	2	135047381	2	134763851			MGAT5	NM_002410	Body		rs13411357				TRUE
cg03887528	37	2	2	231090531	2	230798775			SP140;SP140;SP140;SP140	NM_007237;NM_007237;NM_001005176;NM_001005176	5'UTR;1stExon;1stExon;5'UTR								2:231090068-231091293	Promoter_Associated
cg13112407	37	2	2	97204931	2	96568658	chr2:97202313-97203787	S_Shore	ARID5A	NM_212481	Body					CDMR
cg03771282	37	2	2	198062750	2	197770995			ANKRD44;ANKRD44	NM_153697;NM_153697	5'UTR;1stExon
cg02879423	37	2	2	224806760	2	224515004	chr2:224808923-224810219	N_Shelf	WDFY1	NM_020830	Body								2:224806422-224806815	Unclassified
cg11775828	37	2	2	169100915	2	168809161	chr2:169102950-169104454	N_Shelf	STK39	NM_013233	Body								2:169100826-169101173	Unclassified_Cell_type_specific
cg09152813	37	2	2	106391379	2	105757811			NCK2;NCK2	NM_003581;NM_001004722	5'UTR;5'UTR						TRUE
cg09391405	37	2	2	106413010	2	105779442			NCK2;NCK2	NM_003581;NM_001004722	5'UTR;5'UTR						TRUE
cg22277567	37	2	2	240226201	2	239891138			HDAC4	NM_006037	Body						TRUE
cg12498094	37	2	2	40356782	2	40210286			SLC8A1;SLC8A1;SLC8A1;SLC8A1	NM_001112801;NM_001112802;NM_021097;NM_001112800	Body;Body;Body;Body						TRUE
cg12903924	37	2	2	242448061	2	242096734	chr2:242447017-242448558	Island	STK25	NM_006374	TSS200				high-CpG:242096347-242097098			2:242095408-242097490	2:242447765-242448470	Promoter_Associated
cg20954219	37	2	2	29745303	2	29598807			ALK	NM_004304	Body	rs10171104					TRUE
cg24365417	37	2	2	178939184	2	178647430	chr2:178937595-178937907	S_Shore	PDE11A	NM_001077197	Body
cg07002540	37	2	2	85281128	2	85134639			KCMF1	NM_020122	3'UTR						TRUE
cg10480329	37	2	2	27011850	2	26865354	chr2:27008760-27009465	S_Shelf	CENPA;CENPA	NM_001809;NM_001042426	Body;Body
cg10278149	37	2	2	208016923	2	207725168			KLF7	NM_003709	Body						TRUE
cg22076676	37	2	2	43503935	2	43357439			THADA;THADA	NM_022065;NM_001083953	Body;Body						TRUE
cg16620283	37	2	2	203155849	2	202864094			SNORD11B;NOP58	NR_003694;NM_015934	TSS200;Body
cg05242065	37	2	2	85060011	2	84913522			C2orf89	NM_001080824	Body						TRUE
cg12338137	37	2	2	218701429	2	218409674			TNS1	NM_022648	Body	rs75332772					TRUE				TRUE
cg17008473	37	2	2	38356469	2	38209973											TRUE
cg18712919	37	2	2	28112170	2	27965674	chr2:28113060-28113764	N_Shore	BRE;BRE;BRE;BRE;RBKS;BRE	NM_199191;NM_199193;NM_004899;NM_199194;NM_022128;NM_199192	TSS1500;TSS1500;TSS1500;TSS1500;Body;TSS1500			TRUE
cg00839584	37	2	2	113542091	2	113258562			IL1A;IL1A	NM_000575;NM_000575	1stExon;5'UTR			TRUE			TRUE
cg05654103	37	2	2	24586381	2	24439885	chr2:24582620-24583611	S_Shelf
cg05415606	37	2	2	38357299	2	38210803			C2orf58	NR_027252	TSS1500
cg02893429	37	2	2	38404263	2	38257767			C2orf58	NR_027252	Body						TRUE
cg23497611	37	2	2	37985316	2	37838820						rs76119428	rs78796434				TRUE
cg16875057	37	2	2	169006003	2	168714249			STK39	NM_013233	Body						TRUE
cg00795812	37	2	2	242802009	2	242450682	chr2:242805752-242806034	N_Shelf	PDCD1	NM_005018	TSS1500	rs41396546		TRUE			TRUE
cg07546943	37	2	2	236523362	2	236188101			AGAP1;AGAP1	NM_014914;NM_001037131	Body;Body						TRUE
cg03889044	37	2	2	242802099	2	242450772	chr2:242805752-242806034	N_Shelf	PDCD1	NM_005018	TSS1500						TRUE	2:242450708-242450845			TRUE
cg00221794	37	2	2	20776620	2	20640101										DMR			2:20776324-20776793	Unclassified
cg17960629	37	2	2	36877454	2	36730958											TRUE				TRUE
cg27051683	37	2	2	242802069	2	242450742	chr2:242805752-242806034	N_Shelf	PDCD1	NM_005018	TSS1500	rs41404549					TRUE	2:242450708-242450845			TRUE
cg02646515	37	2	2	128168987	2	127885457	chr2:128165848-128166198	S_Shelf								DMR			2:128168379-128169036	Unclassified_Cell_type_specific	TRUE
cg25739938	37	2	2	9610621	2	9528072	chr2:9614194-9615235	N_Shelf	CPSF3	NM_016207	Body
cg09948350	37	2	2	70189092	2	70042596	chr2:70188511-70188726	S_Shore	ASPRV1;ASPRV1	NM_152792;NM_152792	5'UTR;1stExon	rs77274135		TRUE
cg13652008	37	2	2	33359356	2	33212860			LTBP1;LTBP1;LTBP1;LTBP1;LTBP1	NM_206943;NM_001166266;NM_001166265;NM_001166264;NM_000627	Body;TSS1500;TSS1500;TSS1500;TSS1500								2:33359167-33360132	Unclassified_Cell_type_specific	TRUE
cg05627557	37	2	2	37418009	2	37271513						rs10201492					TRUE
cg03406844	37	2	2	152220529	2	151928775			TNFAIP6	NM_007115	Body								2:152220270-152220869	Unclassified_Cell_type_specific
cg15457217	37	2	2	224780409	2	224488653			WDFY1	NM_020830	Body						TRUE
cg00705730	37	2	2	106438120	2	105804552			NCK2;NCK2	NM_003581;NM_001004722	5'UTR;5'UTR						TRUE
cg08398132	37	2	2	8557381	2	8474832											TRUE
cg15724534	37	2	2	211018363	2	210726608			C2orf67	NM_152519	Body		rs4635462				TRUE
cg09868768	37	2	2	70188605	2	70042109	chr2:70188511-70188726	Island	ASPRV1	NM_152792	1stExon
cg27416489	37	2	2	149823115	2	149531361			KIF5C	NM_004522	Body						TRUE
cg06867755	37	2	2	225397387	2	225105631			CUL3	NM_003590	Body	rs11694987					TRUE
cg10976975	37	2	2	69098569	2	68952073			BMP10;BMP10	NM_014482;NM_014482	5'UTR;1stExon		rs77056452
cg07143462	37	2	2	157289513	2	156997759	chr2:157292102-157292646	N_Shelf
cg09543427	37	3	3	13590350	3	13565350	chr3:13590414-13591008	N_Shore	FBLN2;FBLN2	NM_001998;NM_001004019	TSS1500;TSS1500		rs11719921						3:13590319-13590843	Unclassified_Cell_type_specific	TRUE
cg19440734	37	3	3	48264753	3	48239757			CAMP	NM_004345	TSS200								3:48264621-48264774	Unclassified_Cell_type_specific	TRUE
cg09626867	37	3	3	45053351	3	45028355			EXOSC7	NR_023353	Body						TRUE				TRUE
cg05980782	37	3	3	101567801	3	103050491	chr3:101568107-101569046	N_Shore	NFKBIZ;NFKBIZ	NM_001005474;NM_031419	5'UTR;TSS1500							3:103050480-103051716
cg07582862	37	3	3	13549288	3	13524288											TRUE				TRUE
cg17153045	37	3	3	156838228	3	158320922	chr3:156837983-156838351	Island										3:158320663-158321119
cg02860797	37	3	3	9791144	3	9766144	chr3:9791123-9792011	Island	OGG1;OGG1;OGG1;OGG1;OGG1;OGG1;OGG1;OGG1	NM_016828;NM_016827;NM_016821;NM_016819;NM_002542;NM_016820;NM_016826;NM_016829	TSS1500;TSS1500;TSS1500;TSS1500;TSS1500;TSS1500;TSS1500;TSS1500							3:9766124-9767141	3:9790917-9792205	Promoter_Associated
cg09025210	37	3	3	141132146	3	142614836			ZBTB38	NM_001080412	5'UTR						TRUE
cg19210302	37	3	3	45635099	3	45610103	chr3:45635090-45635932	Island	LIMD1	NM_014240	TSS1500							3:45609848-45610936	3:45634285-45635813	Promoter_Associated
cg14475875	37	3	3	193856076	3	195338770	chr3:193854575-193856015	S_Shore	HES1	NM_005524	3'UTR								3:193855362-193856333	Unclassified
cg01458495	37	3	3	48310544	3	48285548			ZNF589	NM_016089	3'UTR							3:48285377-48285969	3:48309554-48310652	Promoter_Associated_Cell_type_specific
cg11307417	37	3	3	48310616	3	48285620			ZNF589	NM_016089	3'UTR							3:48285377-48285969	3:48309554-48310652	Promoter_Associated_Cell_type_specific
cg19235307	37	3	3	129160154	3	130642844	chr3:129158602-129159477	S_Shore	IFT122;IFT122;MBD4;IFT122;IFT122	NM_052990;NM_018262;NM_003925;NM_052985;NM_052989	Body;Body;TSS1500;Body;Body	rs3138325		TRUE		RDMR			3:129160116-129160320	Promoter_Associated
cg11887733	37	3	3	71648377	3	71731067											TRUE
cg27423838	37	3	3	39388759	3	39363763											TRUE
cg02255107	37	3	3	16347334	3	16322338			OXNAD1	NM_138381	3'UTR
cg03699904	37	3	3	170746029	3	172228723	chr3:170746072-170746292	N_Shore	SLC2A2	NM_000340	TSS1500			TRUE			TRUE	3:172228690-172229281
cg03019000	37	3	3	51704351	3	51679391	chr3:51705062-51706022	N_Shore	TEX264;TEX264;TEX264	NR_024012;NM_001129884;NM_015926	TSS1500;TSS1500;TSS1500			TRUE					3:51702929-51704478	Promoter_Associated
cg25599673	37	3	3	186738370	3	188221064			ST6GAL1;ST6GAL1;ST6GAL1	NM_173216;NM_003032;NM_173217	5'UTR;TSS1500;5'UTR								3:186738206-186738508	Unclassified_Cell_type_specific
cg09359349	37	3	3	48282293	3	48257297	chr3:48282425-48282817	N_Shore	ZNF589	NM_016089	TSS1500					RDMR			3:48282109-48283092	Promoter_Associated
cg09682796	37	3	3	50383167	3	50358171	chr3:50382889-50383310	Island	ZMYND10	NM_015896	TSS200				high-CpG:50358094-50358180			3:50357927-50358495	3:50382871-50383584	Unclassified	TRUE
cg22589728	37	3	3	71439885	3	71522575			FOXP1;FOXP1	NM_032682;NM_001012505	5'UTR;5'UTR						TRUE
cg02391509	37	3	3	27766382	3	27741386	chr3:27765196-27765675	S_Shore										3:27741236-27741387
cg21578541	37	3	3	52260090	3	52235130			TLR9;TLR9	NM_017442;NM_017442	5'UTR;1stExon			TRUE					3:52260017-52260416	Unclassified
cg06713373	37	3	3	124837734	3	126320424			SLC12A8	NM_024628	Body						TRUE
cg11277156	37	3	3	139066791	3	140549481	chr3:139062920-139063146	S_Shelf	MRPS22	NM_020191	Body
cg26738080	37	3	3	52487733	3	52462773	chr3:52489417-52490008	N_Shore	TNNC1	NM_003280	Body			TRUE			TRUE
cg01152567	37	3	3	28294009	3	28269013			CMC1	NM_182523	Body						TRUE
cg19915997	37	3	3	15492725	3	15467729			COLQ;COLQ;COLQ	NM_080538;NM_080539;NM_005677	3'UTR;3'UTR;3'UTR
cg18641056	37	3	3	49456731	3	49431735			AMT;AMT;AMT;AMT;AMT	NR_028435;NM_001164710;NM_001164712;NM_000481;NM_001164711	Body;Body;Body;Body;Body
cg26102819	37	3	3	124756559	3	126239249			HEG1	NM_020733	Body
cg25203962	37	3	3	170746291	3	172228985	chr3:170746072-170746292	Island									TRUE	3:172228690-172229281	3:170746214-170746306	Unclassified_Cell_type_specific	TRUE
cg01044025	37	3	3	151613372	3	153096062											TRUE
cg01059398	37	3	3	172235808	3	173718502			TNFSF10	NM_003810	Body	rs7625589					TRUE
cg01832712	37	3	3	4910674	3	4885674	chr3:4909962-4910537	S_Shore											3:4909840-4910932	Promoter_Associated
cg13323489	37	3	3	193587780	3	195070474	chr3:193587352-193587889	Island								DMR	TRUE	3:195069841-195070840			TRUE
cg15035590	37	3	3	66437456	3	66520146			LRIG1	NM_015541	Body		rs79974164				TRUE		3:66437307-66437614	Unclassified_Cell_type_specific
cg08162476	37	3	3	13064001	3	13039001			IQSEC1	NM_001134382	Body				low-CpG:13038890-13039156		TRUE		3:13063999-13064229	Unclassified_Cell_type_specific	TRUE
cg15287850	37	3	3	186739599	3	188222293			ST6GAL1;ST6GAL1;ST6GAL1	NM_173216;NM_173217;NM_003032	5'UTR;5'UTR;TSS200
cg26692003	37	3	3	13063165	3	13038165			IQSEC1	NM_001134382	Body						TRUE
cg00183468	37	3	3	142926178	3	144408868											TRUE
cg05720721	37	3	3	123803128	3	125285818						rs77928420					TRUE
cg05480110	37	3	3	195534854	3	197019251			MUC4;MUC4;MUC4	NM_018406;NM_138297;NM_004532	Body;Body;Body						TRUE	3:197019208-197019260
cg19631651	37	3	3	55005522	3	54980562			CACNA2D3	NM_018398	Body						TRUE
cg03084350	37	3	3	38065265	3	38040269	chr3:38065743-38066822	N_Shore	PLCD1;PLCD1;PLCD1	NR_024071;NM_006225;NM_001130964	Body;Body;Body
cg17177006	37	3	3	5232410	3	5207410	chr3:5228958-5230190	S_Shelf	EDEM1	NM_014674	Body		rs76694645						3:5232348-5232447	Promoter_Associated
cg20525486	37	3	3	71111923	3	71194613	chr3:71113896-71114102	N_Shore	FOXP1	NM_032682	Body
cg27133780	37	3	3	32474793	3	32449797			CMTM7;CMTM7	NM_138410;NM_181472	Body;Body						TRUE		3:32474322-32474949	Promoter_Associated
cg04399631	37	3	3	12269362	3	12244362											TRUE
cg11589536	37	3	3	46250518	3	46225522			CCR1	NM_001295	TSS1500						TRUE
cg18405880	37	3	3	63978545	3	63953585			ATXN7;ATXN7	NM_000333;NM_001128149	Body;Body						TRUE
cg17943672	37	3	3	44397397	3	44372401			C3orf23;C3orf23;C3orf23	NM_173826;NM_001029840;NM_001029839	Body;Body;Body										TRUE
cg02244028	37	3	3	38992200	3	38967204			SCN11A	NM_014139	TSS200
cg19244029	37	3	3	156022310	3	157505004			KCNAB1;KCNAB1;KCNAB1	NM_003471;NM_172159;NM_172160	Body;Body;Body						TRUE
cg12207930	37	3	3	151048337	3	152531027			MED12L;P2RY13	NM_053002;NM_176894	Body;TSS1500
cg15872437	37	3	3	37804282	3	37779286			ITGA9	NM_002207	Body						TRUE
cg00091349	37	3	3	151048406	3	152531096			MED12L;P2RY13	NM_053002;NM_176894	Body;TSS1500	rs74817611
cg12893373	37	3	3	97677056	3	99159746			MINA;MINA;MINA	NM_001042533;NM_153182;NM_032778	Body;Body;Body		rs80068546				TRUE
cg13403369	37	3	3	195868640	3	197353037
cg16582517	37	3	3	5025885	3	5000885	chr3:5024760-5024967	S_Shore	BHLHE40	NM_003670	3'UTR					RDMR			3:5025642-5026215	Unclassified
cg24314564	37	3	3	188668940	3	190151634	chr3:188665275-188665552	S_Shelf													TRUE
cg21904489	37	3	3	119071213	3	120553903			CDGAP	NM_020754	Body						TRUE
cg03055671	37	3	3	172231528	3	173714222			TNFSF10	NM_003810	Body						TRUE
cg24720038	37	3	3	128291538	3	129774228			C3orf27	NM_007354	3'UTR										TRUE
cg26283496	37	3	3	146269126	3	147751816											TRUE
cg17478992	37	3	3	124873768	3	126356458			SLC12A8	NM_024628	Body							3:126356400-126356585
cg21026460	37	3	3	13539059	3	13514059			HDAC11;HDAC11	NM_024827;NM_001136041	Body;Body						TRUE
cg02578087	37	3	3	8671361	3	8646361			C3orf32	NM_015931	Body					DMR			3:8671114-8671626	Unclassified_Cell_type_specific	TRUE
cg21792134	37	3	3	121491382	3	122974072			IQCB1;IQCB1	NM_001023570;NM_001023571	Body;Body								3:121491126-121491383	Gene_Associated_Cell_type_specific
cg11014468	37	3	3	53362965	3	53338005			DCP1A	NM_018403	Body						TRUE
cg05902522	37	3	3	149348590	3	150831280			WWTR1;WWTR1;WWTR1	NM_015472;NM_001168278;NM_001168280	Body;Body;Body	rs11922934					TRUE
cg21448870	37	3	3	72492399	3	72575089	chr3:72495853-72496852	N_Shelf	RYBP	NM_012234	Body
cg05936004	37	3	3	130693828	3	132176518			ATP2C1;ATP2C1;ATP2C1;ATP2C1	NM_001001485;NM_001001486;NM_014382;NM_001001487	Body;Body;Body;Body						TRUE
cg15709265	37	3	3	32820135	3	32795139	chr3:32822477-32823331	N_Shelf
cg01327169	37	3	3	183738470	3	185221164	chr3:183735183-183736103	S_Shelf					rs2872245
cg18728025	37	4	4	121991645	4	122211095	chr4:121992003-121993703	N_Shore	C4orf31	NM_024574	5'UTR							4:122210991-122211164
cg18670770	37	4	4	121991672	4	122211122	chr4:121992003-121993703	N_Shore	C4orf31	NM_024574	5'UTR							4:122210991-122211164
cg01288089	37	4	4	76944785	4	77163809			CXCL10;ART3	NM_001565;NM_001130017	TSS200;5'UTR		rs56061981	TRUE
cg20948258	37	4	4	789807	4	779807	chr4:788825-789738	S_Shore	CPLX1	NM_006651	Body							4:778877-779855
cg01610979	37	4	4	8193310	4	8244210										DMR		4:8244023-8244316			TRUE
cg03327307	37	4	4	140586881	4	140806331			MGST2	NM_002413	TSS200								4:140586824-140587710	Promoter_Associated_Cell_type_specific	TRUE
cg05039671	37	4	4	40245120	4	39921515			RHOH	NM_004310	Body	rs76788449
cg10847094	37	4	4	15965384	4	15574482			FGFBP2	NM_031950	TSS1500								4:15964778-15965427	Unclassified
cg19933595	37	4	4	146857013	4	147076463	chr4:146857334-146859082	N_Shore	ZNF827	NM_178835	Body							4:147076463-147076926
cg04332373	37	4	4	15779642	4	15388740	chr4:15779998-15780729	N_Shore	CD38	NM_001775	TSS1500	rs77882313							4:15779632-15781494	Promoter_Associated
cg04307083	37	4	4	57521138	4	57215895	chr4:57521621-57522703	N_Shore	HOPX;HOPX;HOPX;HOPX;HOPX	NM_139212;NM_139211;NM_032495;NM_001145460;NM_001145459	Body;Body;Body;Body;Body								4:57520957-57521208	Unclassified_Cell_type_specific
cg15696058	37	4	4	15965425	4	15574523			FGFBP2	NM_031950	TSS1500								4:15964778-15965427	Unclassified
cg25922624	37	4	4	154075471	4	154294921	chr4:154074383-154075045	S_Shore	TRIM2	NM_001130067	5'UTR								4:154073996-154075645	Promoter_Associated
cg14477767	37	4	4	170195438	4	170432013	chr4:170191357-170192844	S_Shelf
cg22535163	37	4	4	81075674	4	81294698											TRUE
cg26365668	37	4	4	84375973	4	84594997	chr4:84376666-84377237	N_Shore	MRPS18C;HELQ	NM_016067;NM_133636	TSS1500;Body			TRUE					4:84375920-84375976	Promoter_Associated_Cell_type_specific
cg14011327	37	4	4	99584961	4	99803984											TRUE		4:99583896-99585148	Promoter_Associated
cg14084689	37	4	4	7657708	4	7708608			SORCS2	NM_020777	Body							4:7708608-7708709
cg06875488	37	4	4	7657070	4	7707970			SORCS2	NM_020777	Body							4:7707970-7708047
cg10879992	37	4	4	7657481	4	7708381			SORCS2	NM_020777	Body							4:7708095-7708520
cg12716837	37	4	4	7518360	4	7569260			SORCS2	NM_020777	Body						TRUE
cg22953687	37	4	4	2363130	4	2332928	chr4:2366421-2367092	N_Shelf	ZFYVE28	NM_020972	Body							4:2332915-2332956
cg09363243	37	4	4	129805520	4	130024970			SCLT1	NM_144643	3'UTR
cg07780602	37	4	4	106197749	4	106417198			TET2	NM_001127208	3'UTR
cg27628849	37	4	4	129775059	4	129994509			PHF17;PHF17	NM_024900;NM_199320	Body;Body						TRUE
cg13733008	37	4	4	78088735	4	78307759			CCNG2	NM_004354	3'UTR
cg09126279	37	4	4	40675171	4	40369928											TRUE		4:40674903-40675429	Promoter_Associated	TRUE
cg10057264	37	4	4	75174204	4	75393068			EPGN;EPGN	NM_001013442;NM_001013442	1stExon;5'UTR
cg17854066	37	4	4	55575932	4	55270689			KIT;KIT	NM_000222;NM_001093772	Body;Body						TRUE
cg22079161	37	4	4	7940579	4	7991479	chr4:7940563-7941853	Island	AFAP1;AFAP1	NM_198595;NM_001134647	5'UTR;5'UTR							4:7991406-7992859	4:7940360-7942087	Promoter_Associated
cg21997986	37	4	4	102745414	4	102964437			BANK1;BANK1;BANK1	NM_001127507;NM_017935;NM_001083907	Body;Body;5'UTR
cg25311466	37	4	4	6277273	4	6328174			WFS1;WFS1	NM_001145853;NM_006005	5'UTR;5'UTR		rs59616241				TRUE
cg17679619	37	4	4	74542972	4	74761836											TRUE
cg18257485	37	4	4	2956627	4	2926425	chr4:2956706-2957325	N_Shore	NOP14	NM_003703	Body								4:2956291-2957793	Promoter_Associated
cg05733703	37	4	4	39977200	4	39653595	chr4:39978066-39979792	N_Shore	PDS5A;PDS5A;PDS5A	NM_001100400;NM_001100399;NM_015200	Body;Body;Body
cg05140593	37	4	4	130245768	4	130465218													4:130245649-130245770	Unclassified_Cell_type_specific
cg15384400	37	4	4	36257279	4	35933674													4:36257155-36257647	Unclassified
cg12614529	37	4	4	154269418	4	154488868	chr4:154265607-154266394	S_Shelf	MND1	NM_032117	Body								4:154269358-154269559	Unclassified_Cell_type_specific
cg10322254	37	4	4	2813542	4	2783340			SH3BP2;SH3BP2	NM_001145855;NM_001122681	TSS1500;5'UTR						TRUE		4:2813405-2815108	Promoter_Associated	TRUE
cg25357830	37	4	4	142353093	4	142572543											TRUE
cg09721961	37	4	4	58235517	4	57930274											TRUE
cg05492387	37	4	4	99298930	4	99517953			RAP1GDS1;RAP1GDS1;RAP1GDS1;RAP1GDS1;RAP1GDS1;RAP1GDS1	NM_001100429;NM_001100428;NM_001100426;NM_021159;NM_001100427;NM_001100430	Body;Body;Body;Body;Body;Body	rs17027523					TRUE
cg17694130	37	4	4	14858290	4	14467388											TRUE		4:14857871-14858365	Unclassified_Cell_type_specific	TRUE
cg18470101	37	4	4	26032635	4	25641733	chr4:26030420-26030692	S_Shore					rs73110605				TRUE
cg12623364	37	4	4	109038130	4	109257579			LEF1;LEF1;LEF1;LEF1	NM_001166119;NM_001130714;NM_001130713;NM_016269	Body;Body;Body;Body						TRUE		4:109038093-109038251	Unclassified_Cell_type_specific
cg25249713	37	4	4	177045356	4	177282350			WDR17;WDR17	NM_181265;NM_170710	Body;Body								4:177045269-177045504	Unclassified_Cell_type_specific
cg07082484	37	4	4	170075731	4	170312306			SH3RF1	NM_020870	Body		rs10049792
cg23599224	37	4	4	68334446	4	68017041
cg17385088	37	4	4	153611560	4	153831010							rs78994550				TRUE
cg01400750	37	4	4	145956168	4	146175618			ANAPC10	NM_014885	Body						TRUE
cg27027375	37	4	4	6695319	4	6746220			S100P	NM_005980	TSS1500
cg14140379	37	4	4	6695380	4	6746281			S100P	NM_005980	TSS200
cg08091050	37	4	4	26208051	4	25817149											TRUE
cg16180821	37	5	5	1446969	5	1499969	chr5:1444678-1446648	S_Shore	SLC6A3	NM_001044	TSS1500
cg26584337	37	5	5	139128295	5	139108479	chr5:139125902-139127711	S_Shore										5:139108315-139108561
cg15168577	37	5	5	139138880	5	139119064	chr5:139138875-139139242	Island										5:139119060-139119426
cg00851088	37	5	5	133406550	5	133434449	chr5:133406807-133407149	N_Shore									TRUE		5:133406405-133407370	Unclassified
cg15188252	37	5	5	43000612	5	43036369	chr5:43000343-43000791	Island									TRUE	5:43036115-43036524
cg14555759	37	5	5	39167171	5	39202928			FYB;FYB	NM_199335;NM_001465	Body;Body	rs7720493					TRUE
cg01097768	37	5	5	378854	5	431854			AHRR	NM_020731	Body						TRUE		5:378817-378870	Unclassified
cg25939350	37	5	5	1269270	5	1322270	chr5:1270778-1271101	N_Shore	TERT;TERT	NM_198255;NM_198253	Body;Body	rs71593394	rs34020702					5:1322148-1322343
cg17343167	37	5	5	177542603	5	177475209	chr5:177540207-177541234	S_Shore	N4BP3	NM_015111	5'UTR						TRUE		5:177542448-177542807	Unclassified
cg11176694	37	5	5	139050415	5	139030599	chr5:139047905-139048235	S_Shelf	CXXC5	NM_016463	5'UTR					CDMR			5:139049569-139050927	Unclassified
cg11064966	37	5	5	32506514	5	32542271											TRUE
cg11394785	37	5	5	179221090	5	179153696	chr5:179222608-179223825	N_Shore	LTC4S	NM_145867	1stExon	rs75759006		TRUE					5:179220211-179221315	Promoter_Associated_Cell_type_specific
cg10640944	37	5	5	102201890	5	102229789	chr5:102201583-102201912	Island	PAM;PAM;PAM;PAM;PAM;PAM;PAM;PAM	NM_138821;NM_138821;NM_138766;NM_138822;NM_000919;NM_000919;NM_138822;NM_138766	5'UTR;1stExon;5'UTR;5'UTR;5'UTR;1stExon;1stExon;1stExon							5:102229483-102229863	5:102201665-102201930	Unclassified_Cell_type_specific
cg25778871	37	5	5	107715830	5	107743729	chr5:107716309-107718301	N_Shore	FBXL17	NM_001163315	Body								5:107715732-107715939	Unclassified
cg03992638	37	5	5	139037323	5	139017507	chr5:139040819-139041028	N_Shelf	CXXC5	NM_016463	5'UTR								5:139037133-139037499	Unclassified_Cell_type_specific
cg17747551	37	5	5	174944792	5	174877398			SFXN1	NM_022754	Body						TRUE
cg10837404	37	5	5	112356289	5	112384188			DCP2	NM_152624	3'UTR								5:112356259-112356429	Unclassified_Cell_type_specific
cg11314827	37	5	5	133447976	5	133475875	chr5:133449320-133451260	N_Shore								CDMR			5:133447556-133448180	Unclassified_Cell_type_specific	TRUE
cg23977888	37	5	5	55994653	5	56030410											TRUE		5:55994605-55994949	Unclassified_Cell_type_specific
cg25103161	37	5	5	179230709	5	179163315	chr5:179232532-179234595	N_Shore	MGAT4B;MGAT4B	NM_014275;NM_054013	Body;TSS1500						TRUE		5:179230354-179231432	Promoter_Associated	TRUE
cg26050975	37	5	5	179231109	5	179163715	chr5:179232532-179234595	N_Shore	MGAT4B;MGAT4B	NM_014275;NM_054013	Body;TSS1500						TRUE		5:179230354-179231432	Promoter_Associated	TRUE
cg22014398	37	5	5	179230866	5	179163472	chr5:179232532-179234595	N_Shore	MGAT4B;MGAT4B	NM_014275;NM_054013	Body;TSS1500						TRUE		5:179230354-179231432	Promoter_Associated	TRUE
cg09501687	37	5	5	150169781	5	150149974			C5orf62	NM_032947	Body						TRUE				TRUE
cg05483076	37	5	5	74347539	5	74383295	chr5:74348241-74349681	N_Shore								RDMR			5:74347489-74347740	Promoter_Associated_Cell_type_specific
cg02417427	37	5	5	79479211	5	79514967			SERINC5	NM_178276	Body						TRUE
cg06663310	37	5	5	176153056	5	176085662											TRUE
cg26655294	37	5	5	63907206	5	63942962			RGS7BP	NM_001029875	3'UTR
cg00594167	37	5	5	131772039	5	131799938			C5orf56	NM_001013717	Body						TRUE
cg10845147	37	5	5	172149624	5	172082229											TRUE		5:172149572-172149918	Unclassified_Cell_type_specific
cg06647928	37	5	5	73612203	5	73647959							rs34895652				TRUE				TRUE
cg05593759	37	5	5	125695848	5	125723747			GRAMD3;GRAMD3	NM_001146319;NM_001146319	1stExon;5'UTR	rs77944663
cg10949007	37	5	5	95159614	5	95185370			GLRX;GLRX	NM_001118890;NM_002064	TSS1500;TSS1500						TRUE				TRUE
cg03852144	37	5	5	95159639	5	95185395			GLRX;GLRX	NM_001118890;NM_002064	TSS1500;TSS1500			TRUE			TRUE				TRUE
cg04706201	37	5	5	131773770	5	131801669			C5orf56	NM_001013717	Body						TRUE		5:131773324-131773778	Unclassified
cg25421209	37	5	5	17306335	5	17359335											TRUE				TRUE
cg16677191	37	5	5	95159423	5	95185179			GLRX;GLRX	NM_001118890;NM_002064	TSS1500;TSS1500						TRUE				TRUE
cg19488785	37	5	5	177751557	5	177684163			COL23A1	NM_173465	Body						TRUE	5:177684064-177684401	5:177751505-177751766	Unclassified_Cell_type_specific
cg18899797	37	5	5	139120060	5	139100244	chr5:139120010-139120220	Island					rs74820434
cg25643229	37	5	5	139120209	5	139100393	chr5:139120010-139120220	Island
cg08867471	37	5	5	56738244	5	56774001											TRUE
cg10578938	37	5	5	156695410	5	156627988	chr5:156692812-156693749	S_Shore	CYFIP2;CYFIP2;CYFIP2	NM_001037333;NM_014376;NM_001037332	5'UTR;TSS1500;5'UTR						TRUE
cg25116200	37	5	5	156698854	5	156631432			CYFIP2;CYFIP2;CYFIP2	NM_001037333;NM_014376;NM_001037332	5'UTR;5'UTR;5'UTR								5:156698593-156699236	Promoter_Associated
cg08224785	37	5	5	156696189	5	156628767	chr5:156692812-156693749	S_Shelf	CYFIP2;CYFIP2;CYFIP2	NM_014376;NM_001037333;NM_001037332	TSS200;5'UTR;5'UTR		rs77133777
cg08866634	37	5	5	175962338	5	175894944	chr5:175963498-175965116	N_Shore	RNF44	NM_014901	5'UTR								5:175962166-175962924	Promoter_Associated
cg15831285	37	5	5	135358896	5	135386795						rs74689756					TRUE
cg27081745	37	5	5	67627382	5	67663138											TRUE
cg11664417	37	5	5	71883710	5	71919466											TRUE
cg25376491	37	5	5	179192524	5	179125130			MAML1	NM_014757	Body						TRUE		5:179192464-179192573	Gene_Associated_Cell_type_specific	TRUE
cg26124526	37	5	5	60618932	5	60654689											TRUE
cg16356013	37	5	5	134722079	5	134749978			H2AFY;H2AFY;H2AFY;H2AFY	NM_004893;NM_001040158;NM_138610;NM_138609	Body;Body;Body;Body						TRUE				TRUE
cg10967114	37	5	5	150442668	5	150422861			TNIP1	NM_006058	Body						TRUE				TRUE
cg21929969	37	5	5	60571434	5	60607191											TRUE
cg06470558	37	5	5	176816828	5	176749434			SLC34A1;SLC34A1	NM_003052;NM_001167579	Body;3'UTR						TRUE		5:176816166-176817096	Unclassified
cg25565203	37	5	5	56989227	5	57024984											TRUE				TRUE
cg02243061	37	5	5	112305407	5	112333306											TRUE		5:112305188-112305528	Unclassified_Cell_type_specific
cg16210979	37	5	5	112882744	5	112910643			YTHDC2	NM_022828	Body						TRUE
cg03637218	37	5	5	115209107	5	115237006			AP3S1	NM_001284	Body						TRUE
cg25693317	37	5	5	171807791	5	171740396			SH3PXD2B	NM_001017995	Body	rs2731720						5:171740396-171740447
cg10487428	37	5	5	59559218	5	59594975			PDE4D	NM_001165899	5'UTR
cg02021919	37	5	5	86707074	5	86742830	chr5:86708296-86708878	N_Shore	CCNH	NM_001239	Body
cg06465076	37	5	5	96027378	5	96053134			CAST;CAST;CAST;CAST;CAST	NM_001750;NM_001042441;NM_173063;NM_001042440;NM_001042442	Body;Body;Body;Body;Body						TRUE
cg15410418	37	5	5	59559180	5	59594937			PDE4D	NM_001165899	5'UTR
cg08534016	37	5	5	35771584	5	35807341			SPEF2	NM_024867	Body						TRUE
cg12477370	37	6	6	45391852	6	45499830	chr6:45389420-45391646	S_Shore	RUNX2;RUNX2;RUNX2	NM_001015051;NM_001024630;NM_004348	Body;Body;Body		rs76981935			DMR		6:45499794-45499984
cg11034626	37	6	6	43612756	6	43720734	chr6:43612714-43613366	Island	RSPH9	NM_152732	TSS200							6:43720734-43721344			TRUE
cg21543859	37	6	6	45391645	6	45499623	chr6:45389420-45391646	Island	RUNX2;RUNX2;RUNX2	NM_001015051;NM_001024630;NM_004348	Body;Body;Body		rs3805811					6:45497399-45499624
cg24071200	37	6	6	31519410	6	31627389			NFKBIL1;NFKBIL1;NFKBIL1;NFKBIL1	NM_005007;NM_001144962;NM_001144961;NM_001144963	Body;Body;Body;Body								6:31519104-31519467	Gene_Associated_Cell_type_specific
cg20387139	37	6	6	33265424	6	33373402	chr6:33266302-33267582	N_Shore	RGL2;RGL2	NR_028387;NM_004761	Body;Body								6:33265294-33265530	Unclassified_Cell_type_specific
cg01620360	37	6	6	31526545	6	31634524			NFKBIL1;NFKBIL1;NFKBIL1;NFKBIL1	NM_001144962;NM_001144963;NM_005007;NM_001144961	3'UTR;3'UTR;3'UTR;3'UTR		rs45457097
cg21778987	37	6	6	136915367	6	136957060			MAP3K5	NM_005923	Body					DMR	TRUE		6:136915081-136915583	Unclassified	TRUE
cg20931973	37	6	6	110679832	6	110786525	chr6:110679417-110679833	Island	C6orf186	NM_001123364	TSS1500	rs1010463
cg18862566	37	6	6	45391916	6	45499894	chr6:45389420-45391646	S_Shore	RUNX2;RUNX2;RUNX2	NM_001015051;NM_001024630;NM_004348	Body;Body;Body	rs1321075				DMR		6:45499794-45499984
cg21491967	37	6	6	156276515	6	156318207											TRUE
cg20582800	37	6	6	43612764	6	43720742	chr6:43612714-43613366	Island	RSPH9	NM_152732	TSS200							6:43720734-43721344			TRUE
cg26991433	37	6	6	7140931	6	7085930	chr6:7141036-7141576	N_Shore	RREB1;RREB1;RREB1;RREB1	NM_001003700;NM_001003699;NM_001168344;NM_001003698	5'UTR;5'UTR;5'UTR;5'UTR							6:7085889-7086575	6:7140857-7142017	Promoter_Associated
cg06363559	37	6	6	33175156	6	33283134	chr6:33175561-33176387	N_Shore	RING1;MIR219-1	NM_002931;NR_029633	TSS1500;TSS1500								6:33175009-33175205	Unclassified_Cell_type_specific
cg11106287	37	6	6	33265605	6	33373583	chr6:33266302-33267582	N_Shore	RGL2;RGL2	NR_028387;NM_004761	Body;Body
cg03474350	37	6	6	45387347	6	45495325	chr6:45387346-45388164	Island	RUNX2;RUNX2	NM_001015051;NM_001024630	Body;Body								6:45387154-45388053	Promoter_Associated
cg01344171	37	6	6	43612647	6	43720625	chr6:43612714-43613366	N_Shore	RSPH9	NM_152732	TSS200			TRUE							TRUE
cg12104246	37	6	6	24718589	6	24826568	chr6:24720387-24721920	N_Shore	C6orf62	NM_030939	Body					RDMR
cg11946459	37	6	6	29911558	6	30019537	chr6:29910202-29911367	S_Shore	HLA-A	NM_002116	Body	rs29028728
cg24351901	37	6	6	29692092	6	29800071	chr6:29691106-29692093	Island	HLA-F;HLA-F;HLA-F	NM_001098478;NM_001098479;NM_018950	Body;Body;Body						TRUE	6:29799114-29800223	6:29691677-29692176	Promoter_Associated	TRUE
cg23892836	37	6	6	29692085	6	29800064	chr6:29691106-29692093	Island	HLA-F;HLA-F;HLA-F	NM_001098478;NM_001098479;NM_018950	Body;Body;Body						TRUE	6:29799114-29800223	6:29691677-29692176	Promoter_Associated	TRUE
cg14644387	37	6	6	33173137	6	33281115	chr6:33172289-33172823	S_Shore	HSD17B8	NM_014234	Body								6:33171945-33173651	Promoter_Associated
cg21555177	37	6	6	33173024	6	33281002	chr6:33172289-33172823	S_Shore	HSD17B8	NM_014234	Body								6:33171945-33173651	Promoter_Associated
cg26083458	37	6	6	33280424	6	33388402	chr6:33281112-33281827	N_Shore	TAPBP;TAPBP;TAPBP	NM_172209;NM_003190;NM_172208	Body;Body;Body							6:33388368-33388727	6:33280273-33281280	Promoter_Associated_Cell_type_specific	TRUE
cg18113453	37	6	6	33289660	6	33397638	chr6:33290370-33291087	N_Shore	DAXX;DAXX;DAXX;DAXX	NM_001141969;NR_024517;NM_001350;NM_001141970	Body;Body;Body;Body
cg15340334	37	6	6	31322298	6	31430277	chr6:31323946-31325211	N_Shore	HLA-B	NM_005514	Body
cg00702872	37	6	6	3524580	6	3469579											TRUE
cg23001918	37	6	6	447226	6	392226												6:392196-392943	6:446540-448127	Unclassified_Cell_type_specific
cg07607074	37	6	6	33289544	6	33397522	chr6:33290370-33291087	N_Shore	DAXX;DAXX;DAXX;DAXX	NM_001141969;NR_024517;NM_001350;NM_001141970	Body;Body;Body;Body
cg26234900	37	6	6	32820214	6	32928192	chr6:32820849-32822370	N_Shore	TAP1	NM_000593	Body
cg17983217	37	6	6	31698223	6	31806202	chr6:31695894-31698245	Island	DDAH2	NM_013974	TSS200				high-CpG:31805554-31806443			6:31805255-31806224	6:31696696-31698363	Promoter_Associated
cg00124375	37	6	6	31698218	6	31806197	chr6:31695894-31698245	Island	DDAH2	NM_013974	TSS200				high-CpG:31805554-31806443			6:31805255-31806224	6:31696696-31698363	Promoter_Associated
cg18055007	37	6	6	31698226	6	31806205	chr6:31695894-31698245	Island	DDAH2	NM_013974	TSS200			TRUE	high-CpG:31805554-31806443			6:31805255-31806224	6:31696696-31698363	Promoter_Associated
cg14564351	37	6	6	135644405	6	135686098			AHI1;AHI1;AHI1	NM_001134831;NM_017651;NM_001134830	Body;Body;Body						TRUE		6:135644361-135644625	Unclassified_Cell_type_specific
cg09490277	37	6	6	35419591	6	35527569	chr6:35419879-35420766	N_Shore	FANCE	NM_021922	TSS1500								6:35419498-35419643	Promoter_Associated
cg24960799	37	6	6	24908812	6	25016791	chr6:24910626-24911285	N_Shore	FAM65B	NM_014722	5'UTR					DMR
cg17244340	37	6	6	36973448	6	37081426			FGD2;FGD2	NM_173558;NM_173558	5'UTR;1stExon				low-CpG:37081387-37081469				6:36973240-36973521	Unclassified_Cell_type_specific
cg00801571	37	6	6	112033832	6	112140525			FYN;FYN;FYN	NM_153048;NM_153047;NM_002037	Body;Body;Body						TRUE
cg04381049	37	6	6	44669229	6	44777207											TRUE		6:44669207-44669250	Unclassified_Cell_type_specific
cg20335735	37	6	6	150068006	6	150109699	chr6:150067323-150067766	S_Shore	NUP43	NM_198887	TSS1500					RDMR			6:150067007-150068092	Promoter_Associated
cg04573845	37	6	6	14785321	6	14893300							rs79649768				TRUE		6:14784909-14785695	Unclassified_Cell_type_specific
cg07455133	37	6	6	152379044	6	152420737			ESR1;ESR1;ESR1;ESR1	NM_001122740;NM_001122741;NM_000125;NM_001122742	Body;Body;Body;Body						TRUE
cg11301670	37	6	6	167363345	6	167283335			RNASET2	NM_003730	Body						TRUE		6:167363231-167363687	Promoter_Associated_Cell_type_specific
cg09133706	37	6	6	13588339	6	13696318			SIRT5;SIRT5	NM_012241;NM_031244	Body;Body	rs77576011					TRUE
cg19205064	37	6	6	33284839	6	33392817	chr6:33285367-33285617	N_Shore	ZBTB22;ZBTB22	NM_001145338;NM_005453	5'UTR;5'UTR
cg14151158	37	6	6	38141763	6	38249741			BTBD9;BTBD9;BTBD9	NM_052893;NM_152733;NM_001099272	3'UTR;3'UTR;3'UTR	rs3800359						6:38249447-38249894
cg00186529	37	6	6	170452864	6	170294789	chr6:170451497-170452927	Island										6:170292496-170295015
cg00695799	37	6	6	149803087	6	149844780			ZC3H12D	NM_207360	5'UTR		rs34110545					6:149844729-149844919
cg07710211	37	6	6	42900123	6	43008101	chr6:42897116-42897611	S_Shelf	CNPY3	NM_006586	Body					CDMR
cg10977795	37	6	6	158507753	6	158427741	chr6:158507719-158508126	Island	SYNJ2	NM_003898	Body						TRUE
cg19556284	37	6	6	158909455	6	158829443			TULP4;TULP4	NM_020245;NM_001007466	Body;Body						TRUE				TRUE
cg11647478	37	6	6	170497869	6	170339794						rs73240907						6:170339768-170339818
cg19614454	37	6	6	139265575	6	139307268			REPS1;REPS1	NM_001128617;NM_031922	Body;Body						TRUE
cg14058851	37	6	6	15505949	6	15613928			JARID2	NM_004973	Body		rs75403398					6:15613912-15614065
cg01291375	37	6	6	170753313	6	170595238	chr6:170755650-170755892	N_Shelf					rs66875465
cg15703426	37	6	6	14409427	6	14517406											TRUE
cg04664309	37	6	6	16168458	6	16276437											TRUE
cg18800739	37	6	6	144626962	6	144668655			UTRN	NM_007124	Body						TRUE
cg25395087	37	6	6	158409885	6	158329873			SYNJ2	NM_003898	Body						TRUE
cg07984754	37	6	6	169258610	6	169000535	chr6:169261135-169261427	N_Shelf				rs60846110	rs80219140
cg01962471	37	6	6	157876936	6	157796924			ZDHHC14;ZDHHC14	NM_153746;NM_024630	Body;Body	rs35291692					TRUE	6:157796900-157796960
cg11100450	37	6	6	513211	6	458211			EXOC2	NM_018303	Body							6:458211-458306
cg00459243	37	6	6	31867726	6	31975705	chr6:31867691-31867957	Island	ZBTB12	NM_181842	Body							6:31975679-31976216
cg12531611	37	6	6	11212619	6	11320605			NEDD9;NEDD9;NEDD9	NM_006403;NM_001142393;NM_182966	Body;Body;Body						TRUE		6:11212614-11212812	Unclassified_Cell_type_specific
cg25252017	37	6	6	158234655	6	158154643											TRUE
cg14740554	37	6	6	32713607	6	32821585			HLA-DQA2	NM_020056	Body
cg15703314	37	6	6	513297	6	458297			EXOC2	NM_018303	Body		rs77549136					6:458211-458306
cg21645089	37	6	6	39072458	6	39180436			C6orf64	NM_018322	3'UTR
cg16797421	37	6	6	147428486	6	147470179						rs76735927					TRUE
cg08352774	37	6	6	158985825	6	158905813	chr6:158980976-158981830	S_Shelf	TMEM181	NM_020823	Body	rs4709213	rs78650598						6:158985594-158986185	Unclassified_Cell_type_specific
cg17266282	37	6	6	112294532	6	112401225											TRUE		6:112294275-112294767	Unclassified_Cell_type_specific	TRUE
cg05517541	37	6	6	112115209	6	112221902			FYN	NM_002037	5'UTR
cg24842998	37	6	6	170396910	6	170238835							rs75735470					6:170238830-170239121
cg17076443	37	6	6	112115190	6	112221883			FYN	NM_002037	5'UTR
cg08601457	37	6	6	112115117	6	112221810			FYN	NM_002037	5'UTR	rs76578003	rs56968061
cg20236089	37	6	6	15629162	6	15737141			DTNBP1;DTNBP1;DTNBP1	NM_183040;NM_032122;NM_183041	Body;Body;5'UTR						TRUE		6:15629118-15629220	Unclassified_Cell_type_specific
cg25110523	37	6	6	31868025	6	31976004	chr6:31868781-31870311	N_Shore	ZBTB12	NM_181842	Body							6:31975679-31976216
cg25013586	37	6	6	31867915	6	31975894	chr6:31867691-31867957	Island	ZBTB12	NM_181842	Body							6:31975679-31976216
cg13127825	37	6	6	31867919	6	31975898	chr6:31867691-31867957	Island	ZBTB12	NM_181842	Body							6:31975679-31976216
cg07249939	37	6	6	31867995	6	31975974	chr6:31868781-31870311	N_Shore	ZBTB12	NM_181842	Body							6:31975679-31976216
cg24966702	37	6	6	168720476	6	168463325	chr6:168719681-168720495	Island	DACT2	NM_214462	TSS200							6:168462400-168463512
cg20596647	37	6	6	112163498	6	112270191			FYN	NM_002037	5'UTR		rs78713217				TRUE		6:112163389-112163600	Promoter_Associated_Cell_type_specific
cg06003184	37	6	6	127781873	6	127823566			C6orf174;KIAA0408	NM_001012279;NM_014702	3'UTR;TSS1500
cg02789362	37	6	6	151937260	6	151978953			C6orf97	NM_025059	Body						TRUE
cg17738521	37	6	6	143224179	6	143265872			HIVEP2	NM_006734	5'UTR		rs79947479				TRUE		6:143223918-143224185	Unclassified
cg14284211	37	6	6	35570224	6	35678202			FKBP5;FKBP5;FKBP5;FKBP5	NM_001145777;NM_004117;NM_001145776;NM_001145775	Body;Body;Body;Body						TRUE
cg17298279	37	6	6	158982078	6	158902066	chr6:158980976-158981830	S_Shore	TMEM181	NM_020823	Body							6:158901942-158902127	6:158980346-158982165	Promoter_Associated
cg13915752	37	6	6	111132613	6	111239306	chr6:111135515-111136913	N_Shelf	CDK19	NM_015076	Body
cg14029759	37	6	6	5764816	6	5709815			FARS2	NM_006567	Body						TRUE				TRUE
cg20510988	37	6	6	88851522	6	88908241			CNR1;CNR1;CNR1;CNR1;CNR1;CNR1	NM_016083;NM_001160226;NM_001160260;NM_001160259;NM_033181;NM_001160258	3'UTR;3'UTR;3'UTR;3'UTR;3'UTR;3'UTR						TRUE		6:88851325-88851721	Unclassified_Cell_type_specific
cg18067520	37	6	6	107114594	6	107221287			QRSL1	NM_018292	3'UTR	rs79703848					TRUE		6:107114471-107114740	Unclassified_Cell_type_specific
cg23185774	37	6	6	36972163	6	37080141			FGD2	NM_173558	TSS1500
cg06963205	37	6	6	73092820	6	73149541			RIMS1;RIMS1;RIMS1;RIMS1;RIMS1;RIMS1	NM_001168410;NM_001168411;NM_001168409;NM_001168407;NM_014989;NM_001168408	Body;5'UTR;Body;Body;Body;Body								6:73092610-73092875	Unclassified_Cell_type_specific
cg12604490	37	6	6	99373813	6	99480534			FBXL4	NM_012160	Body						TRUE
cg02309230	37	6	6	4612064	6	4557063											TRUE
cg08905753	37	6	6	32783347	6	32891325			HLA-DOB	NM_002120	Body		rs2856995
cg07194798	37	6	6	35528127	6	35636105												6:35635894-35636121
cg17622855	37	6	6	157982358	6	157902346			ZDHHC14;ZDHHC14	NM_153746;NM_024630	Body;Body							6:157902082-157902370
cg24710951	37	6	6	30656530	6	30764509	chr6:30654392-30654934	S_Shore	KIAA1949;NRM;KIAA1949	NM_001134870;NM_007243;NM_133471	TSS1500;Body;TSS1500
cg19488149	37	6	6	89322387	6	89379106			RNGTT	NM_003800	3'UTR
cg23017002	37	6	6	139976849	6	140018542											TRUE
cg05978527	37	6	6	30656692	6	30764671	chr6:30654392-30654934	S_Shore	NRM;KIAA1949	NM_007243;NM_133471	Body;TSS1500		rs11539189
cg14078070	37	6	6	167051518	6	166971508			RPS6KA2	NM_001006932	Body							6:166971508-166971564
cg08678755	37	6	6	131957011	6	131998704			ENPP3	NM_005021	TSS1500			TRUE
cg07803420	37	6	6	30851517	6	30959496	chr6:30852102-30852676	N_Shore	DDR1;DDR1	NM_001954;NM_013993	TSS1500;TSS1500
cg13351061	37	6	6	167051536	6	166971526			RPS6KA2	NM_001006932	Body							6:166971508-166971564
cg15696968	37	6	6	30656070	6	30764049	chr6:30654392-30654934	S_Shore	KIAA1949;NRM;KIAA1949	NM_001134870;NM_007243;NM_133471	TSS1500;3'UTR;TSS1500								6:30655477-30656126	Promoter_Associated
cg00782811	37	6	6	46293734	6	46401693			RCAN2	NM_005822	TSS1500						TRUE
cg10944833	37	6	6	17702460	6	17810439	chr6:17706292-17707339	N_Shelf	NUP153	NM_005124	Body								6:17702014-17702482	Promoter_Associated
cg11075561	37	6	6	36088380	6	36196358											TRUE		6:36088373-36088671	Unclassified_Cell_type_specific
cg10905031	37	6	6	28891240	6	28999219	chr6:28890951-28892013	Island	TRIM27	NM_006510	1stExon							6:28998704-28999983	6:28890536-28892200	Promoter_Associated
cg13337949	37	6	6	30711586	6	30819565	chr6:30710307-30712440	Island	IER3;FLOT1	NM_003897;NM_005803	3'UTR;TSS1500							6:30819474-30820419	6:30710361-30712511	Promoter_Associated
cg19301114	37	6	6	161796785	6	161716775			PARK2;PARK2;PARK2	NM_004562;NM_013987;NM_013988	Body;Body;Body	rs12198438						6:161716775-161716879
cg14109551	37	6	6	118903047	6	119009740			C6orf204;C6orf204	NM_206921;NM_001042475	Body;Body						TRUE
cg23244761	37	6	6	161796850	6	161716840			PARK2;PARK2;PARK2	NM_004562;NM_013987;NM_013988	Body;Body;Body							6:161716775-161716879
cg16345899	37	6	6	153411847	6	153453540			RGS17	NM_012419	5'UTR		rs79555052				TRUE
cg18835472	37	6	6	26546056	6	26654035			HMGN4	NM_006353	3'UTR
cg06297318	37	6	6	127667691	6	127709384	chr6:127664192-127664755	S_Shelf
cg00372886	37	6	6	30126176	6	30234155			TRIM10;TRIM10	NM_006778;NM_052828	Body;Body
cg06694826	37	6	6	15675176	6	15783155											TRUE
cg26872907	37	6	6	161796854	6	161716844			PARK2;PARK2;PARK2	NM_004562;NM_013987;NM_013988	Body;Body;Body							6:161716775-161716879
cg23719713	37	6	6	10586167	6	10694153			GCNT2;GCNT2;GCNT2;GCNT2	NM_145649;NM_001491;NM_145655;NM_145655	Body;Body;1stExon;5'UTR						TRUE
cg06535003	37	6	6	106042314	6	106149007											TRUE
cg05612654	37	6	6	2375895	6	2320894												6:2320850-2320930
cg09352647	37	6	6	112261156	6	112367849											TRUE
cg08110441	37	6	6	170575662	6	170417587	chr6:170575833-170576800	N_Shore									TRUE
cg12506597	37	6	6	31699709	6	31807688	chr6:31695894-31698245	S_Shore	CLIC1	NM_001288	Body
cg23143090	37	6	6	169689939	6	169431864												6:169431698-169431905
cg02292809	37	6	6	17101478	6	17209457	chr6:17102309-17102539	N_Shore
cg03097134	37	6	6	37598264	6	37706242											TRUE				TRUE
cg21761853	37	6	6	30704809	6	30812788			FLOT1	NM_005803	Body								6:30704715-30705015	Unclassified_Cell_type_specific
cg03783907	37	6	6	26446387	6	26554366			BTN3A3;BTN3A3	NM_197974;NM_006994	Body;Body								6:26446272-26446482	Gene_Associated_Cell_type_specific
cg23750151	37	6	6	32808504	6	32916482	chr6:32806284-32806669	S_Shore	PSMB8;PSMB8	NM_004159;NM_148919	3'UTR;3'UTR
cg02212836	37	6	6	6589075	6	6534074			LY86;LOC285780	NM_004271;NR_026970	1stExon;Body			TRUE					6:6588983-6589180	Unclassified
cg10699171	37	6	6	24936965	6	25044944											TRUE		6:24936899-24937262	Unclassified
cg05915362	37	6	6	159274480	6	159194468			OSTCL	NR_028496	Body						TRUE		6:159274295-159274771	Promoter_Associated_Cell_type_specific	TRUE
cg17717866	37	6	6	143234184	6	143275877			HIVEP2	NM_006734	5'UTR						TRUE		6:143234175-143234565	Promoter_Associated_Cell_type_specific
cg18773597	37	6	6	119854913	6	119896612											TRUE
cg16474725	37	6	6	45979349	6	46087308	chr6:45982877-45983742	N_Shelf	CLIC5;CLIC5	NM_001114086;NM_016929	Body;Body								6:45979127-45979686	Promoter_Associated
cg24249648	37	6	6	159416530	6	159336518	chr6:159420465-159421293	N_Shelf	RSPH3	NM_031924	Body		rs78996866								TRUE
cg20600379	37	6	6	32909282	6	33017260			HLA-DMB	NM_002118	TSS1500								6:32908496-32909716	Unclassified
cg23280720	37	6	6	139483193	6	139524886			HECA	NM_016217	Body						TRUE		6:139482105-139483443	Promoter_Associated
cg25961816	37	6	6	121972775	6	122014474											TRUE		6:121972626-121972927	Unclassified_Cell_type_specific
cg00278359	37	6	6	30652829	6	30760808	chr6:30654392-30654934	N_Shore	KIAA1949;KIAA1949	NM_001134870;NM_133471	Body;1stExon					RDMR			6:30652289-30655443	Promoter_Associated
cg11414821	37	6	6	30652771	6	30760750	chr6:30654392-30654934	N_Shore	KIAA1949;KIAA1949	NM_001134870;NM_133471	Body;1stExon					RDMR			6:30652289-30655443	Promoter_Associated
cg05673638	37	6	6	30710384	6	30818363	chr6:30710307-30712440	Island	FLOT1;FLOT1	NM_005803;NM_005803	1stExon;5'UTR				high-CpG:30818198-30818657			6:30818064-30818932	6:30710361-30712511	Promoter_Associated
cg25693349	37	6	6	32808596	6	32916574	chr6:32806284-32806669	S_Shore	PSMB8;PSMB8	NM_004159;NM_148919	3'UTR;3'UTR		rs77791641
cg06526020	37	6	6	34308880	6	34416858			NUDT3	NM_006703	Body						TRUE
cg02832512	37	6	6	22113516	6	22221495			FLJ22536	NR_015410	Body						TRUE				TRUE
cg24737761	37	6	6	106245659	6	106352352											TRUE
cg04609694	37	6	6	44204009	6	44311987	chr6:44205686-44205931	N_Shore				rs75755231							6:44203961-44204119	Gene_Associated
cg14066298	37	6	6	30297565	6	30405544	chr6:30294169-30295071	S_Shelf	TRIM39;TRIM39	NM_172016;NM_021253	Body;Body	rs9500858
cg01699630	37	6	6	131894023	6	131935716			ARG1	NM_000045	TSS1500
cg21426759	37	6	6	30303126	6	30411105			TRIM39;TRIM39	NM_172016;NM_021253	Body;Body
cg24690314	37	6	6	144018564	6	144060257			PHACTR2;PHACTR2;PHACTR2;PHACTR2	NM_001100164;NM_001100166;NM_014721;NM_001100165	Body;Body;Body;Body						TRUE
cg19047804	37	6	6	30297500	6	30405479	chr6:30294169-30295071	S_Shelf	TRIM39;TRIM39	NM_172016;NM_021253	Body;Body
cg17080697	37	6	6	30297382	6	30405361	chr6:30294169-30295071	S_Shelf	TRIM39;TRIM39	NM_172016;NM_021253	Body;Body
cg03094134	37	6	6	30297174	6	30405153	chr6:30294169-30295071	S_Shelf	TRIM39;TRIM39	NM_172016;NM_021253	Body;Body
cg19607845	37	6	6	52934457	6	53042416	chr6:52930050-52930758	S_Shelf	FBXO9;FBXO9;FBXO9	NM_033480;NM_033481;NM_012347	Body;5'UTR;TSS1500
cg00576774	37	7	7	28725676	7	28692201			CREB5;CREB5;CREB5;CREB5	NM_001011666;NM_004904;NM_182899;NM_182898	TSS200;Body;Body;Body						TRUE		7:28725525-28725743	Unclassified_Cell_type_specific	TRUE
cg14584935	37	7	7	130130481	7	129917717	chr7:130130739-130133111	N_Shore	MESTIT1;MEST;MEST;MEST	NR_004382;NM_002402;NM_177524;NM_177525	Body;TSS1500;5'UTR;TSS1500	rs74779025					TRUE		7:130130458-130132160	Unclassified	TRUE
cg16008979	37	7	7	101427765	7	101214485										DMR
cg26173847	37	7	7	127671017	7	127458253	chr7:127671158-127672853	N_Shore	LRRC4;SND1	NM_022143;NM_014390	TSS200;Body							7:127457643-127460321			TRUE
cg13134297	37	7	7	30737556	7	30704081
cg17326451	37	7	7	86975534	7	86813470	chr7:86974740-86975088	S_Shore	CROT;TP53TG1;CROT;CROT	NM_021151;NR_015381;NR_026585;NM_001143935	5'UTR;TSS1500;Body;5'UTR								7:86974272-86975684	Unclassified
cg00353923	37	7	7	127671044	7	127458280	chr7:127671158-127672853	N_Shore	LRRC4;SND1	NM_022143;NM_014390	TSS200;Body							7:127457643-127460321			TRUE
cg18664667	37	7	7	105517962	7	105305198	chr7:105516844-105517963	Island	ATXN7L1;ATXN7L1	NM_020725;NM_152749	TSS1500;TSS1500	rs79558158						7:105304081-105305199
cg05811904	37	7	7	137620397	7	137270937			CREB3L2	NM_194071	Body					DMR	TRUE		7:137619717-137620434	Promoter_Associated_Cell_type_specific
cg18720736	37	7	7	76629001	7	76466937	chr7:76629263-76629489	N_Shore	PMS2L11	NR_023383	Body							7:76466731-76467390
cg09654116	37	7	7	158816213	7	158508974	chr7:158816092-158816409	Island	LOC154822	NR_024394	Body							7:158508974-158509170
cg03686455	37	7	7	2076998	7	2043524			MAD1L1;MAD1L1;MAD1L1	NM_003550;NM_001013837;NM_001013836	Body;Body;Body							7:2043476-2043635
cg18782488	37	7	7	134677557	7	134328097			AGBL3	NM_178563	Body						TRUE		7:134677447-134677950	Gene_Associated
cg23873406	37	7	7	1957026	7	1923552			MAD1L1;MAD1L1;MAD1L1	NM_003550;NM_001013837;NM_001013836	Body;Body;Body	rs13310334						7:1923305-1923673			TRUE
cg04628014	37	7	7	158816392	7	158509153	chr7:158816092-158816409	Island	LOC154822	NR_024394	Body							7:158508974-158509170
cg01712428	37	7	7	73132139	7	72770075	chr7:73133388-73134204	N_Shore	STX1A;STX1A	NM_001165903;NM_004603	Body;Body	rs78054972				RDMR
cg12030710	37	7	7	2444010	7	2410536	chr7:2442792-2444011	Island	CHST12	NM_018641	5'UTR							7:2409301-2410537
cg18137244	37	7	7	2444210	7	2410736	chr7:2442792-2444011	S_Shore	CHST12	NM_018641	5'UTR							7:2410600-2410784
cg02171859	37	7	7	853441	7	819967	chr7:855308-856747	N_Shore									TRUE				TRUE
cg17001464	37	7	7	130679521	7	130330061			FLJ43663;FLJ43663	NR_015431;NR_024153	Body;Body						TRUE
cg00459992	37	7	7	158819232	7	158511993	chr7:158817175-158817629	S_Shore									TRUE	7:158511880-158512121
cg22581896	37	7	7	4779225	7	4745751			FOXK1	NM_001037165	Body		rs79382505				TRUE	7:4745751-4745885
cg17146738	37	7	7	98739698	7	98577634	chr7:98741205-98741990	N_Shore	SMURF1;SMURF1	NM_020429;NM_181349	Body;Body							7:98577523-98577727
cg18887230	37	7	7	98739627	7	98577563	chr7:98741205-98741990	N_Shore	SMURF1;SMURF1	NM_020429;NM_181349	Body;Body	rs58371841						7:98577523-98577727
cg21480740	37	7	7	158819193	7	158511954	chr7:158817175-158817629	S_Shore									TRUE	7:158511880-158512121
cg00944599	37	7	7	98479808	7	98317744	chr7:98476004-98476954	S_Shelf	TRRAP	NM_003496	Body
cg21377860	37	7	7	150174540	7	149805473			GIMAP8	NM_175571	Body							7:149805409-149805593
cg16277885	37	7	7	899935	7	866461			UNC84A;UNC84A	NM_025154;NM_001130965	Body;Body							7:866332-866564
cg12644845	37	7	7	150174632	7	149805565			GIMAP8	NM_175571	Body							7:149805409-149805593
cg12419766	37	7	7	157620445	7	157313206	chr7:157618856-157619302	S_Shore	PTPRN2;PTPRN2;PTPRN2	NM_002847;NM_130842;NM_130843	Body;Body;Body							7:157313177-157313292	7:157619365-157621250	Unclassified_Cell_type_specific
cg07340499	37	7	7	2208345	7	2174871			MAD1L1;MAD1L1;MAD1L1	NM_003550;NM_001013837;NM_001013836	Body;Body;Body							7:2174862-2175133
cg01974478	37	7	7	4779312	7	4745838			FOXK1	NM_001037165	Body	rs57323934					TRUE	7:4745751-4745885	7:4779256-4779722	Unclassified_Cell_type_specific
cg20186907	37	7	7	105515896	7	105303132	chr7:105516844-105517963	N_Shore	ATXN7L1;ATXN7L1	NM_152749;NM_020725	Body;Body		rs74605194			RDMR			7:105515889-105516181	Promoter_Associated_Cell_type_specific
cg06189038	37	7	7	99767134	7	99605070	chr7:99768884-99769559	N_Shore	GAL3ST4	NM_024637	TSS1500								7:99766863-99767395	Unclassified_Cell_type_specific
cg08362210	37	7	7	27209828	7	27176353	chr7:27208871-27209616	S_Shore	MIR196B	NR_029911	TSS1500							7:27175397-27176580	7:27208806-27209942	Unclassified_Cell_type_specific	TRUE
cg01383401	37	7	7	2106404	7	2072930	chr7:2107080-2107381	N_Shore	MAD1L1;MAD1L1;MAD1L1	NM_003550;NM_001013837;NM_001013836	Body;Body;Body								7:2105716-2107168	Promoter_Associated_Cell_type_specific
cg26282047	37	7	7	142020101	7	141666586
cg19147218	37	7	7	27197555	7	27164080	chr7:27198182-27198514	N_Shore	HOXA7	NM_006896	TSS1500	rs4722666						7:27164018-27164162	7:27197102-27199007	Unclassified_Cell_type_specific
cg23590202	37	7	7	27188770	7	27155295	chr7:27190274-27191115	N_Shore	HOXA6	NM_024014	TSS1500								7:27188683-27188886	Unclassified_Cell_type_specific	TRUE
cg05586209	37	7	7	143079085	7	142789207	chr7:143077469-143079169	Island	ZYX;ZYX	NM_003461;NM_001010972	Body;Body	rs77691256						7:142787518-142789536
cg15225688	37	7	7	2057835	7	2024361	chr7:2059907-2060131	N_Shelf	MAD1L1;MAD1L1;MAD1L1	NM_003550;NM_001013837;NM_001013836	Body;Body;Body	rs35415958						7:2024172-2024558
cg10076395	37	7	7	140101434	7	139747903	chr7:140097905-140098428	S_Shelf
cg09278623	37	7	7	115892473	7	115679709			TES;TES	NM_152829;NM_015641	Body;Body						TRUE
cg12338690	37	7	7	72411810	7	72049746	chr7:72413249-72413793	N_Shore	POM121	NM_172020	Body							7:72049574-72049893
cg16255541	37	7	7	2458294	7	2424820			CHST12	NM_018641	5'UTR						TRUE
cg20647257	37	7	7	601713	7	568239	chr7:601121-601729	Island	PRKAR1B;PRKAR1B;PRKAR1B;PRKAR1B;PRKAR1B;PRKAR1B	NM_001164759;NM_001164762;NM_001164758;NM_001164760;NM_001164761;NM_002735	Body;Body;Body;Body;Body;Body										TRUE
cg01808969	37	7	7	4786364	7	4752890	chr7:4786761-4786987	N_Shore	FOXK1	NM_001037165	Body
cg09304968	37	7	7	76977748	7	76815684			PION	NM_017439	Body						TRUE
cg23719508	37	7	7	2623999	7	2590525			IQCE;IQCE	NM_001100390;NM_152558	Body;Body							7:2590402-2590685
cg02176148	37	7	7	127669218	7	127456454	chr7:127671158-127672853	N_Shore	SND1;LRRC4	NM_014390;NM_022143	Body;Body							7:127456260-127456828
cg21619637	37	7	7	979643	7	946169	chr7:976647-976894	S_Shelf	ADAP1	NM_006869	Body
cg00066351	37	7	7	150130551	7	149761484
cg12803060	37	7	7	100850157	7	100636877			PLOD3	NM_001084	Body							7:100636290-100636904
cg13459035	37	7	7	135369001	7	135019541			SLC13A4	NM_012450	Body	rs11980045					TRUE
cg09121680	37	7	7	38315964	7	38282489
cg12155963	37	7	7	150147553	7	149778486			GIMAP8	NM_175571	TSS1500								7:150147229-150147614	Unclassified
cg27618240	37	7	7	20824770	7	20791295	chr7:20823307-20825662	Island	SP8;SP8	NM_198956;NM_182700	Body;Body					DMR		7:20789727-20792187
cg10052687	37	7	7	73787374	7	73425310	chr7:73790230-73790510	N_Shelf	CLIP2;CLIP2	NM_032421;NM_003388	Body;Body							7:73425175-73425311
cg13352750	37	7	7	27225123	7	27191648	chr7:27225050-27225629	Island	HOXA11AS;HOXA11	NR_002795;NM_005523	Body;TSS1500		rs71757806					7:27190555-27192145
cg01049678	37	7	7	150147536	7	149778469			GIMAP8	NM_175571	TSS1500								7:150147229-150147614	Unclassified
cg14251777	37	7	7	150147655	7	149778588			GIMAP8	NM_175571	TSS1500
cg12810503	37	7	7	150254026	7	149884959
cg25189564	37	7	7	158938051	7	158630812	chr7:158936507-158938492	Island	VIPR2	NM_003382	TSS1500	rs3828970						7:158629771-158631253	7:158937015-158938442	Unclassified_Cell_type_specific
cg14826425	37	7	7	27232837	7	27199362	chr7:27231805-27233097	Island								DMR		7:27199110-27199622			TRUE
cg15059548	37	7	7	47344634	7	47311159			TNS3	NM_022748	Body				low-CpG:47311095-47311281
cg04978343	37	7	7	38315971	7	38282496							rs35130602
cg24045212	37	7	7	2020131	7	1986657	chr7:2019763-2020100	S_Shore	MAD1L1;MAD1L1;MAD1L1	NM_003550;NM_001013837;NM_001013836	Body;Body;Body										TRUE
cg04153882	37	7	7	5270928	7	5237454	chr7:5266921-5267306	S_Shelf	WIPI2;WIPI2;WIPI2;WIPI2;WIPI2	NM_016003;NM_001033520;NM_001033519;NM_015610;NM_001033518	3'UTR;3'UTR;3'UTR;3'UTR;3'UTR					CDMR		7:5237405-5237513
cg21329649	37	7	7	1901840	7	1868366	chr7:1902762-1903059	N_Shore	MAD1L1;MAD1L1;MAD1L1	NM_003550;NM_001013837;NM_001013836	Body;Body;Body		rs59456857						7:1901725-1901970	Unclassified_Cell_type_specific	TRUE
cg05856556	37	7	7	150104705	7	149735638	chr7:150104704-150105530	Island	LOC728743	NR_027237	Body
cg16396223	37	7	7	151422150	7	151053083	chr7:151421668-151422157	Island	PRKAG2;PRKAG2	NM_016203;NM_001040633	Body;Body							7:151052630-151053170
cg18495884	37	7	7	2020099	7	1986625	chr7:2019763-2020100	Island	MAD1L1;MAD1L1;MAD1L1	NM_003550;NM_001013837;NM_001013836	Body;Body;Body							7:1986340-1986626	7:2020075-2020101	Unclassified_Cell_type_specific	TRUE
cg25838060	37	7	7	139932729	7	139579198	chr7:139930065-139930356	S_Shelf
cg10022248	37	7	7	1686836	7	1653362	chr7:1686716-1687008	Island										7:1653262-1653870			TRUE
cg02821342	37	7	7	130793551	7	130444091	chr7:130794689-130795032	N_Shore	MKLN1;FLJ43663	NM_001145354;NR_015431	TSS1500;Body	rs78453604							7:130793420-130793675	Promoter_Associated
cg08280936	37	7	7	148981586	7	148612519	chr7:148982079-148982675	N_Shore	ZNF783	NR_015357	Body	rs74885063					TRUE		7:148981253-148982889	Promoter_Associated	TRUE
cg01367627	37	7	7	98477438	7	98315374	chr7:98476004-98476954	S_Shore	TRRAP	NM_003496	5'UTR								7:98477317-98477601	Promoter_Associated
cg19159011	37	7	7	50348870	7	50319416			IKZF1	NM_006060	5'UTR					RDMR	TRUE
cg17830204	37	7	7	99819110	7	99657046			GATS;GATS;GATS;GATS;PVRIG	NR_028040;NM_178831;NR_028038;NR_028039;NM_024070	Body;3'UTR;Body;Body;3'UTR								7:99818377-99819619	Promoter_Associated
cg00733978	37	7	7	80352237	7	80190173											TRUE				TRUE
cg20332503	37	7	7	143081287	7	142791409	chr7:143077469-143079169	S_Shelf	ZYX;ZYX	NM_003461;NM_001010972	Body;Body								7:143081045-143081392	Gene_Associated_Cell_type_specific
cg13446584	37	7	7	74024953	7	73662889	chr7:74020801-74021118	S_Shelf													TRUE
cg21210409	37	7	7	140015868	7	139662337											TRUE				TRUE
cg12952736	37	7	7	127556278	7	127343514			SND1	NM_014390	Body
cg20641531	37	7	7	8302731	7	8269256	chr7:8301031-8302252	S_Shore	ICA1;ICA1;ICA1	NM_004968;NM_001136020;NM_022307	TSS1500;TSS1500;TSS1500
cg06449934	37	7	7	1130697	7	1097223	chr7:1131625-1133187	N_Shore	GPER;C7orf50;GPER;C7orf50;C7orf50;GPER	NM_001039966;NM_001134395;NM_001098201;NM_032350;NM_001134396;NM_001505	5'UTR;Body;5'UTR;Body;Body;5'UTR
cg21369466	37	7	7	55437329	7	55404823	chr7:55433147-55434271	S_Shelf	LANCL2	NM_018697	Body
cg00661777	37	7	7	106511741	7	106298977	chr7:106508057-106508733	S_Shelf	PIK3CG	NM_002649	Body								7:106511630-106511834	Promoter_Associated
cg27109748	37	7	7	2150016	7	2116542			MAD1L1;MAD1L1;MAD1L1	NM_003550;NM_001013837;NM_001013836	Body;Body;Body						TRUE	7:2116101-2116595	7:2150010-2150165	Unclassified
cg08753560	37	7	7	35615527	7	35582052											TRUE
cg22579075	37	7	7	94250352	7	94088288			SGCE;SGCE;SGCE	NM_001099400;NM_001099401;NM_003919	Body;Body;Body						TRUE				TRUE
cg01213645	37	7	7	43562162	7	43528687			HECW1	NM_015052	Body
cg15535471	37	7	7	139332087	7	138982627			HIPK2;HIPK2	NM_001113239;NM_022740	Body;Body						TRUE
cg08549335	37	7	7	30387954	7	30354479			ZNRF2	NM_147128	Body						TRUE		7:30387618-30388093	Promoter_Associated
cg26647135	37	7	7	99954400	7	99792336			PILRB;PILRB;PILRB	NM_175047;NM_178238;NM_013440	5'UTR;TSS1500;5'UTR
cg17442155	37	7	7	99955675	7	99793611			PILRB;PILRB;PILRB;PILRB	NM_175047;NM_178238;NM_178238;NM_013440	5'UTR;1stExon;5'UTR;5'UTR
cg16805291	37	7	7	36022575	7	35989100	chr7:36022319-36022576	Island				rs73695035						7:35988702-35989101
cg19513582	37	7	7	129481640	7	129268876			UBE2H;UBE2H	NM_003344;NM_182697	Body;Body						TRUE
cg13924998	37	7	7	41531155	7	41497680											TRUE
cg23055674	37	7	7	99954284	7	99792220			PILRB;PILRB;PILRB	NM_175047;NM_178238;NM_013440	5'UTR;TSS1500;5'UTR
cg02279108	37	7	7	156836773	7	156529534	chr7:156832678-156832961	S_Shelf										7:156529502-156529594			TRUE
cg22523050	37	7	7	137564212	7	137214752			CREB3L2	NM_194071	3'UTR						TRUE		7:137564083-137564298	Gene_Associated_Cell_type_specific
cg05740567	37	7	7	65219587	7	64857022	chr7:65215732-65216495	S_Shelf	SNORA22;CCT6P1	NR_002961;NR_003110	TSS1500;Body
cg21762695	37	7	7	36022695	7	35989220	chr7:36022319-36022576	S_Shore				rs28659860						7:35989220-35989377
cg07467649	37	7	7	72856462	7	72494398			BAZ1B	NM_032408	3'UTR
cg09342997	37	7	7	129339065	7	129126301			NRF1;NRF1	NM_005011;NM_001040110	Body;Body	rs35825292					TRUE
cg06898168	37	7	7	5447353	7	5413879			TNRC18	NM_001080495	Body						TRUE
cg18619616	37	7	7	23334877	7	23301402	chr7:23338797-23339264	N_Shelf
cg11752788	37	7	7	123438230	7	123225466											TRUE				TRUE
cg22481695	37	7	7	127035858	7	126823094	chr7:127031854-127033084	S_Shelf
cg00030432	37	7	7	100028974	7	99866910	chr7:100025804-100028002	S_Shore	MEPCE	NM_019606	1stExon							7:99866658-99867095
cg00420997	37	8	8	29607076	8	29662995			C8orf75	NR_026765	TSS1500
cg16657103	37	8	8	135046411	8	135115593						rs75244601					TRUE
cg07470314	37	8	8	21766704	8	21822650	chr8:21769694-21770080	N_Shelf	DOK2	NM_003974	3'UTR						TRUE				TRUE
cg08095204	37	8	8	21900039	8	21955985			FGF17	NM_003867	TSS1500
cg11531557	37	8	8	28919234	8	28975153												8:28974740-28975154	8:28917821-28919461	Promoter_Associated
cg04227278	37	8	8	134301020	8	134370202			NDRG1;NDRG1	NM_001135242;NM_006096	5'UTR;5'UTR						TRUE		8:134300516-134301118	Unclassified_Cell_type_specific
cg02324835	37	8	8	28919075	8	28974994												8:28974740-28975154	8:28917821-28919461	Promoter_Associated
cg18000391	37	8	8	145003776	8	145075764	chr8:145003589-145004145	Island	PLEC1;PLEC1;PLEC1;PLEC1;PLEC1;PLEC1;PLEC1;PLEC1	NM_201378;NM_201384;NM_201382;NM_201381;NM_000445;NM_201380;NM_201383;NM_201379	Body;Body;Body;Body;Body;Body;Body;Body	rs76468158	rs11136335					8:145075286-145076587	8:145002822-145004311	Unclassified
cg08827060	37	8	8	102121621	8	102190797											TRUE	8:102190545-102190914
cg18787975	37	8	8	11726094	8	11763503	chr8:11725059-11725600	S_Shore	CTSB;CTSB;CTSB;CTSB;CTSB	NM_147780;NM_147781;NM_147782;NM_147783;NM_001908	TSS1500;TSS1500;TSS1500;TSS1500;TSS1500			TRUE				8:11762204-11763634	8:11724334-11726252	Promoter_Associated
cg26407100	37	8	8	11726043	8	11763452	chr8:11725825-11726050	Island	CTSB;CTSB;CTSB;CTSB;CTSB	NM_147780;NM_147781;NM_147782;NM_147783;NM_001908	TSS1500;TSS1500;TSS1500;TSS1500;TSS1500		rs5017377					8:11762204-11763634	8:11724334-11726252	Promoter_Associated
cg08473660	37	8	8	61777765	8	61940319			CHD7	NM_017780	Body							8:61940227-61940419	8:61777711-61778593	Promoter_Associated_Cell_type_specific
cg14719959	37	8	8	61777711	8	61940265			CHD7	NM_017780	Body	rs3750308						8:61940227-61940419	8:61777711-61778593	Promoter_Associated_Cell_type_specific
cg25011252	37	8	8	61777859	8	61940413			CHD7	NM_017780	Body							8:61940227-61940419	8:61777711-61778593	Promoter_Associated_Cell_type_specific
cg12047375	37	8	8	54757132	8	54919685	chr8:54755576-54756109	S_Shore	ATP6V1H;ATP6V1H	NM_015941;NM_213619	TSS1500;TSS1500								8:54756845-54757277	Unclassified
cg18030615	37	8	8	91663454	8	91732630							rs79152675				TRUE
cg01419713	37	8	8	42038135	8	42157292			PLAT;PLAT	NM_000930;NM_033011	Body;Body							8:42156995-42157293	8:42038119-42038384	Unclassified_Cell_type_specific
cg27190014	37	8	8	128971471	8	129040653			MIR1205;PVT1	NR_031610;NR_003367	TSS1500;Body
cg04025970	37	8	8	8727303	8	8764713			MFHAS1	NM_004225	Body						TRUE		8:8727075-8727362	Unclassified_Cell_type_specific
cg18835815	37	8	8	54757048	8	54919601	chr8:54755576-54756109	S_Shore	ATP6V1H;ATP6V1H	NM_015941;NM_213619	TSS1500;TSS1500								8:54756845-54757277	Unclassified
cg07531549	37	8	8	145011406	8	145083394	chr8:145008908-145009407	S_Shore	PLEC1;PLEC1;PLEC1;PLEC1;PLEC1;PLEC1;PLEC1;PLEC1	NM_201378;NM_201384;NM_201382;NM_201381;NM_000445;NM_201380;NM_201383;NM_201379	Body;Body;Body;Body;Body;Body;Body;Body	rs11993492					TRUE		8:145011346-145011587	Promoter_Associated_Cell_type_specific	TRUE
cg16720947	37	8	8	145048137	8	145120125	chr8:145047293-145052305	Island	PLEC1;PLEC1	NM_000445;NM_201378	Body;TSS1500								8:145047437-145048164	Unclassified	TRUE
cg18168101	37	8	8	104153627	8	104222803	chr8:104152726-104153390	S_Shore	C8orf56;BAALC;BAALC	NR_027071;NM_024812;NM_001024372	TSS200;Body;Body							8:104221903-104222825
cg14025053	37	8	8	104153637	8	104222813	chr8:104152726-104153390	S_Shore	C8orf56;BAALC;BAALC	NR_027071;NM_024812;NM_001024372	TSS200;Body;Body	rs72671356						8:104221903-104222825
cg16314639	37	8	8	104153767	8	104222943	chr8:104152726-104153390	S_Shore	C8orf56;BAALC;BAALC	NR_027071;NM_024812;NM_001024372	TSS200;Body;Body					RDMR
cg22644321	37	8	8	126446923	8	126516105	chr8:126441471-126443552	S_Shelf	TRIB1	NM_025195	Body		rs78790939			RDMR			8:126446388-126447237	NonGene_Associated	TRUE
cg27051318	37	8	8	42623771	8	42742928			CHRNA6	NM_004198	TSS200	rs56376656				DMR			8:42623619-42624109	Unclassified
cg04656070	37	8	8	116661063	8	116730237	chr8:116660432-116660747	S_Shore	TRPS1	NM_014112	5'UTR					RDMR			8:116660005-116661201	Unclassified_Cell_type_specific
cg03515927	37	8	8	145625650	8	145596458	chr8:145621585-145621891	S_Shelf	CPSF1;MIR1234	NM_013291;NR_031600	Body;TSS200
cg11251498	37	8	8	39792769	8	39911926			IDO2	NM_194294	Body			TRUE			TRUE
cg16536330	37	8	8	29957344	8	30076886	chr8:29952635-29953584	S_Shelf	LEPROTL1;LEPROTL1	NM_015344;NM_001128208	Body;Body		rs34903492						8:29957325-29957716	Unclassified_Cell_type_specific
cg27040700	37	8	8	91017761	8	91086937	chr8:91013141-91014266	S_Shelf	DECR1	NM_001359	Body	rs73696854							8:91017439-91018439	Unclassified_Cell_type_specific
cg06399735	37	8	8	18836280	8	18880560			PSD3	NM_015310	Body						TRUE				TRUE
cg20450123	37	8	8	19540210	8	19584490			CSGALNACT1;CSGALNACT1	NM_018371;NR_024040	TSS200;Body
cg08682625	37	8	8	128470793	8	128539975			LOC727677	NR_024393	Body	rs78175656							8:128470421-128470816	Unclassified_Cell_type_specific
cg26370484	37	8	8	104007480	8	104076656											TRUE
cg06889975	37	8	8	22558722	8	22614667	chr8:22560949-22561271	N_Shelf
cg22826986	37	8	8	11351507	8	11388916			BLK	NM_001715	TSS200
cg10147394	37	8	8	11350297	8	11387706			BLK	NM_001715	TSS1500
cg18048309	37	8	8	145787687	8	145758495			KIAA1688	NM_025251	Body	rs72160093						8:145757795-145758800
cg10168330	37	8	8	27262164	8	27318081			PTK2B;PTK2B;PTK2B;PTK2B	NM_173176;NM_173175;NM_173174;NM_004103	Body;Body;Body;Body	rs1367088					TRUE
cg04838847	37	8	8	110587155	8	110656331			GOLSYN;GOLSYN;GOLSYN;GOLSYN;GOLSYN;GOLSYN;GOLSYN;GOLSYN;GOLSYN;GOLSYN;GOLSYN;GOLSYN;GOLSYN;GOLSYN;GOLSYN	NM_001099743;NM_001099751;NM_001099752;NM_001099754;NM_001099753;NM_001099744;NM_001099748;NM_001099746;NM_001099747;NM_017786;NM_001099745;NM_001099756;NM_001099755;NM_001099749;NM_001099750	Body;Body;Body;Body;Body;Body;Body;Body;Body;Body;Body;Body;Body;Body;Body		rs74885615					8:110656324-110656520
cg23053742	37	8	8	71564125	8	71726679			LACTB2	NM_016027	Body						TRUE		8:71563899-71564306	Promoter_Associated_Cell_type_specific
cg10639435	37	8	8	146104221	8	146075025			ZNF250;ZNF250	NM_001109689;NM_021061	3'UTR;3'UTR		rs66555722						8:146103445-146104770	Unclassified
cg25653947	37	8	8	144443217	8	144514592	chr8:144441870-144442438	S_Shore										8:144514488-144514593	8:144442529-144443910	Unclassified_Cell_type_specific
cg22708902	37	8	8	23100981	8	23156926	chr8:23103775-23104601	N_Shelf	CHMP7	NM_152272	TSS200		rs4872095						8:23100854-23101317	Unclassified_Cell_type_specific
cg26795312	37	8	8	146231199	8	146202003	chr8:146227946-146228921	S_Shelf	C8orf77	NR_026974	Body
cg00345025	37	8	8	743875	8	733875	chr8:745683-745889	N_Shore
cg21765577	37	8	8	145150022	8	145222010	chr8:145149550-145150440	Island	CYC1	NM_001916	1stExon							8:145221539-145222810	8:145149478-145151513	Promoter_Associated
cg18066690	37	8	8	48344060	8	48506613			KIAA0146	NM_001080394	Body						TRUE				TRUE
cg23146741	37	8	8	42712312	8	42831469			RNF170;RNF170;RNF170;RNF170;RNF170;RNF170	NR_027668;NM_001160225;NM_001160224;NM_030954;NM_001160223;NR_027669	Body;Body;Body;Body;Body;Body						TRUE		8:42712269-42712399	Unclassified_Cell_type_specific
cg19911880	37	8	8	131353969	8	131423151			ASAP1	NM_018482	Body						TRUE
cg27057036	37	8	8	130997672	8	131066854	chr8:130995921-130996149	S_Shore					rs28702583				TRUE
cg00328720	37	8	8	28562890	8	28618809	chr8:28558588-28559960	S_Shelf	EXTL3	NM_001440	5'UTR
cg07457727	37	8	8	131451983	8	131521165	chr8:131455248-131456285	N_Shelf				rs72726231
cg10396713	37	8	8	602097	8	592097	chr8:599904-600309	S_Shore										8:592035-592261
cg26989103	37	8	8	110099582	8	110168758			TRHR	NM_003301	TSS200		rs79652998	TRUE
cg10558233	37	8	8	94892613	8	94961789											TRUE
cg07427475	37	8	8	145008110	8	145080098	chr8:145008908-145009407	N_Shore	PLEC1;PLEC1;PLEC1;PLEC1;PLEC1;PLEC1;PLEC1;PLEC1	NM_201378;NM_201384;NM_201382;NM_201381;NM_000445;NM_201380;NM_201383;NM_201379	Body;Body;Body;Body;Body;Body;Body;Body								8:145007733-145008887	Unclassified	TRUE
cg12635790	37	8	8	96112814	8	96181990											TRUE		8:96112610-96112833	Unclassified_Cell_type_specific
cg09533845	37	8	8	81290007	8	81452562											TRUE		8:81289389-81290285	Unclassified_Cell_type_specific
cg02331830	37	8	8	145008288	8	145080276	chr8:145008908-145009407	N_Shore	PLEC1;PLEC1;PLEC1;PLEC1;PLEC1;PLEC1;PLEC1;PLEC1	NM_201378;NM_201384;NM_201382;NM_201381;NM_000445;NM_201380;NM_201383;NM_201379	Body;Body;Body;Body;Body;Body;Body;Body							8:145080274-145080400	8:145007733-145008887	Unclassified	TRUE
cg20910008	37	8	8	22301378	8	22357323	chr8:22298112-22299142	S_Shelf	PPP3CC	NM_005605	Body								8:22301252-22301695	Unclassified_Cell_type_specific
cg02007288	37	8	8	30513708	8	30633250	chr8:30515170-30516024	N_Shore	GTF2E2	NM_002095	5'UTR
cg12991306	37	8	8	27941405	8	27997324			C8orf80	NM_001010906	TSS200
cg21285555	37	8	8	52771466	8	52934019			PCMTD1	NM_052937	Body						TRUE		8:52771347-52771470	Gene_Associated_Cell_type_specific
cg09859659	37	8	8	142180109	8	142249291	chr8:142183432-142183767	N_Shelf	DENND3	NM_014957	Body							8:142249090-142249632	8:142179177-142180371	Gene_Associated
cg07332601	37	8	8	41072867	8	41192024											TRUE
cg12711832	37	8	8	68258899	8	68421453	chr8:68255129-68256274	S_Shelf
cg19401149	37	8	8	6796618	8	6784028			DEFA4	NM_001925	TSS1500		rs45482601
cg21340320	37	8	8	131000521	8	131069703							rs2065410					8:131069429-131069745
cg04943741	37	8	8	145651369	8	145622177	chr8:145653335-145654145	N_Shore	VPS28;VPS28	NM_016208;NM_183057	Body;Body
cg01632240	37	8	8	42009223	8	42128380	chr8:42009723-42011098	N_Shore	AP3M2;AP3M2	NM_001134296;NM_006803	TSS1500;TSS1500								8:42008791-42011211	Promoter_Associated
cg20511966	37	8	8	141361266	8	141430448	chr8:141359155-141359621	S_Shore	TRAPPC9;TRAPPC9	NM_001160372;NM_031466	Body;Body							8:141430273-141430449
cg11402303	37	8	8	145651541	8	145622349	chr8:145653335-145654145	N_Shore	VPS28;VPS28	NM_016208;NM_183057	Body;Body
cg01232717	37	8	8	74871056	8	75033610			TCEB1	NM_005648	Body	rs900130
cg10679266	37	8	8	6795980	8	6783390			DEFA4	NM_001925	TSS200	rs11987956
cg13728797	37	8	8	126465410	8	126534592							rs73344827				TRUE
cg04622454	37	9	9	140349128	9	139468949	chr9:140349704-140349970	N_Shore	NELF;NELF;NELF;NELF	NM_001130969;NM_015537;NM_001130971;NM_001130970	Body;Body;Body;Body								9:140348122-140349146	Unclassified
cg05520031	37	9	9	129262012	9	128301833	chr9:129261861-129262156	Island	FAM125B	NM_033446	Body	rs76683985						9:128301646-128302144	9:129261021-129262902	Unclassified
cg13676763	37	9	9	129262204	9	128302025	chr9:129261861-129262156	S_Shore	FAM125B	NM_033446	Body							9:128301646-128302144	9:129261021-129262902	Unclassified
cg14363469	37	9	9	98790268	9	97830089	chr9:98789666-98790305	Island									TRUE	9:97829515-97830126	9:98789385-98790302	Unclassified_Cell_type_specific
cg13453424	37	9	9	98260248	9	97300069			PTCH1;PTCH1;PTCH1;PTCH1;PTCH1;PTCH1;PTCH1	NM_001083607;NM_001083605;NM_000264;NM_001083602;NM_001083606;NM_001083604;NM_001083603	5'UTR;5'UTR;Body;Body;5'UTR;5'UTR;Body						TRUE
cg03404662	37	9	9	114937740	9	113977561	chr9:114937020-114937824	Island	SUSD1	NM_022486	TSS200							9:113976842-113977814	9:114936531-114938463	Promoter_Associated
cg13985445	37	9	9	90340577	9	89530397	chr9:90340715-90341542	N_Shore	CTSL1;CTSL1	NM_145918;NM_001912	TSS1500;TSS1500					DMR		9:89530232-89531344	9:90340381-90341621	Promoter_Associated_Cell_type_specific
cg13751330	37	9	9	134376826	9	133366647	chr9:134378193-134378792	N_Shore	POMT1;POMT1;POMT1;POMT1;POMT1	NM_001077365;NM_001136114;NM_001077366;NM_001136113;NM_007171	TSS1500;TSS1500;TSS1500;TSS1500;TSS1500								9:134375628-134376850	Unclassified
cg24475171	37	9	9	132598886	9	131638707	chr9:132597219-132598321	S_Shore	C9orf78;USP20;USP20;USP20	NM_016520;NM_001110303;NM_001008563;NM_006676	TSS1500;5'UTR;5'UTR;5'UTR			TRUE					9:132596735-132599292	Promoter_Associated
cg14059835	37	9	9	132598917	9	131638738	chr9:132597219-132598321	S_Shore	C9orf78;USP20;USP20;USP20	NM_016520;NM_001110303;NM_001008563;NM_006676	TSS1500;5'UTR;5'UTR;5'UTR								9:132596735-132599292	Promoter_Associated
cg14474777	37	9	9	95889381	9	94929202			NINJ1	NM_004148	Body						TRUE		9:95889103-95889389	Unclassified_Cell_type_specific	TRUE
cg06047270	37	9	9	139740885	9	138860706	chr9:139738276-139744618	Island	C9orf172	NM_001080482	1stExon							9:138857985-138864431
cg14341289	37	9	9	108209784	9	107249605	chr9:108210085-108210753	N_Shore	FSD1L;FSD1L;FSD1L	NM_001145313;NM_207647;NM_031919	TSS1500;TSS1500;TSS1500
cg14317609	37	9	9	36986006	9	36976006	chr9:36985986-36986924	Island	PAX5	NM_016734	Body		rs2277144					9:36975987-36977209	9:36985731-36986021	Unclassified_Cell_type_specific	TRUE
cg03261800	37	9	9	36985761	9	36975761	chr9:36985986-36986924	N_Shore	PAX5	NM_016734	Body								9:36985731-36986021	Unclassified_Cell_type_specific
cg14344261	37	9	9	36986380	9	36976380	chr9:36985986-36986924	Island	PAX5	NM_016734	Body					DMR		9:36975987-36977209	9:36986225-36986628	Unclassified_Cell_type_specific	TRUE
cg13910860	37	9	9	36986407	9	36976407	chr9:36985986-36986924	Island	PAX5	NM_016734	Body					DMR		9:36975987-36977209	9:36986225-36986628	Unclassified_Cell_type_specific	TRUE
cg13920435	37	9	9	90589640	9	89779460	chr9:90589209-90589807	Island	CDK20;CDK20;CDK20;CDK20;CDK20;CDK20;CDK20;CDK20;CDK20;CDK20	NM_001039803;NM_012119;NM_001170639;NM_001170640;NM_178432;NM_001039803;NM_001170640;NM_012119;NM_178432;NM_001170639	1stExon;1stExon;1stExon;1stExon;5'UTR;5'UTR;5'UTR;5'UTR;1stExon;5'UTR	rs34581063			high-CpG:89778964-89779522			9:89779045-89779649	9:90589024-90590074	Promoter_Associated_Cell_type_specific
cg06671450	37	9	9	36985987	9	36975987	chr9:36985986-36986924	Island	PAX5	NM_016734	Body							9:36975987-36977209	9:36985731-36986021	Unclassified_Cell_type_specific
cg06394247	37	9	9	36986788	9	36976788	chr9:36985986-36986924	Island	PAX5	NM_016734	Body						TRUE	9:36975987-36977209
cg14283140	37	9	9	135763667	9	134753488			C9orf9	NM_018956	Body
cg13823257	37	9	9	35666823	9	35656823	chr9:35665059-35665364	S_Shore
cg13826666	37	9	9	136600241	9	135590062			SARDH;SARDH	NM_001134707;NM_007101	5'UTR;5'UTR								9:136600237-136600434	Unclassified_Cell_type_specific
cg13924015	37	9	9	107911118	9	106950939											TRUE
cg14655843	37	9	9	114688737	9	113728558			UGCG	NM_003358	Body						TRUE		9:114688584-114689239	Unclassified
cg26270899	37	9	9	139590760	9	138710581	chr9:139590437-139590761	Island				rs75225202							9:139590565-139590900	Unclassified_Cell_type_specific
cg14364797	37	9	9	132651576	9	131691397	chr9:132652350-132652715	N_Shore	FNBP1	NM_015033	3'UTR						TRUE		9:132649653-132651607	Promoter_Associated
cg27443224	37	9	9	34710135	9	34700135			CCL21;CCL21	NM_002989;NM_002989	1stExon;5'UTR			TRUE
cg14352586	37	9	9	101594150	9	100633971			GALNT12	NM_024642	Body							9:100633938-100634050
cg13438337	37	9	9	78774369	9	77964189			PCSK5	NM_006200	Body						TRUE
cg13469851	37	9	9	26936447	9	26926447			PLAA	NM_001031689	Body						TRUE
cg14615559	37	9	9	130911577	9	129951398			LCN2	NM_005564	TSS200										TRUE
cg13595556	37	9	9	129648322	9	128688143											TRUE
cg22620363	37	10	10	80826794	10	80496800	chr10:80827070-80830537	N_Shore	LOC283050;LOC283050;LOC283050	NR_024431;NR_024429;NR_015429	Body;Body;Body	rs77911174						10:80496693-80498243
cg09022607	37	10	10	114712695	10	114702685	chr10:114712115-114712544	S_Shore	TCF7L2;TCF7L2;TCF7L2;TCF7L2;TCF7L2;TCF7L2	NM_001146284;NM_001146285;NM_030756;NM_001146274;NM_001146286;NM_001146283	Body;Body;Body;Body;Body;Body							10:114701795-114702694
cg02524725	37	10	10	35852468	10	35892474			CCNY;CCNY	NM_145012;NM_181698	Body;Body						TRUE		10:35852014-35852594	Unclassified	TRUE
cg27162705	37	10	10	114713024	10	114703014	chr10:114712115-114712544	S_Shore	TCF7L2;TCF7L2;TCF7L2;TCF7L2;TCF7L2;TCF7L2	NM_001146284;NM_001146285;NM_030756;NM_001146274;NM_001146286;NM_001146283	Body;Body;Body;Body;Body;Body		rs182533					10:114703011-114703223
cg19225068	37	10	10	22614933	10	22654939	chr10:22614275-22614934	Island	BMI1	NM_005180	5'UTR				high-CpG:22654567-22654951		TRUE	10:22654258-22654940	10:22613269-22615227	Promoter_Associated
cg06879226	37	10	10	13932842	10	13972848	chr10:13933482-13934184	N_Shore	FRMD4A	NM_018027	Body							10:13972818-13973028			TRUE
cg07133930	37	10	10	70821371	10	70491377										DMR			10:70821322-70821839	Promoter_Associated	TRUE
cg24684520	37	10	10	120543329	10	120533319												10:120533139-120533637
cg20408402	37	10	10	72362452	10	72032458	chr10:72360255-72360605	S_Shore	PRF1;PRF1;PRF1;PRF1	NM_001083116;NM_001083116;NM_005041;NM_005041	1stExon;5'UTR;5'UTR;1stExon								10:72361599-72363398	Unclassified_Cell_type_specific
cg09914304	37	10	10	72362292	10	72032298	chr10:72360255-72360605	S_Shore	PRF1;PRF1	NM_001083116;NM_005041	5'UTR;5'UTR			TRUE					10:72361599-72363398	Unclassified_Cell_type_specific
cg23364656	37	10	10	72362715	10	72032721	chr10:72360255-72360605	S_Shelf	PRF1;PRF1	NM_005041;NM_001083116	TSS200;TSS200								10:72361599-72363398	Unclassified_Cell_type_specific
cg27190138	37	10	10	98479757	10	98469747	chr10:98479725-98480487	Island	PIK3AP1	NM_152309	Body							10:98469747-98470465	10:98479321-98480070	Promoter_Associated	TRUE
cg11230435	37	10	10	30724374	10	30764380	chr10:30722378-30723707	S_Shore	MAP3K8	NM_005204	5'UTR							10:30764200-30764381
cg27537918	37	10	10	80897427	10	80567433			ZMIZ1	NM_020338	5'UTR	rs946714					TRUE		10:80897390-80898348	Unclassified_Cell_type_specific	TRUE
cg14093363	37	10	10	98479991	10	98469981	chr10:98479725-98480487	Island	PIK3AP1	NM_152309	Body						TRUE	10:98469747-98470465	10:98479321-98480070	Promoter_Associated	TRUE
cg05617307	37	10	10	121413182	10	121403172	chr10:121410566-121411827	S_Shore	BAG3	NM_004281	Body								10:121413140-121413259	Promoter_Associated
cg03970483	37	10	10	99894087	10	99884077	chr10:99894265-99894914	N_Shore	C10orf28	NM_014472	TSS1500								10:99893768-99895301	Unclassified
cg16694639	37	10	10	89264116	10	89254096	chr10:89264370-89265371	N_Shore	MINPP1	NM_004897	TSS200								10:89263932-89265756	Promoter_Associated
cg10163955	37	10	10	8101402	10	8141408	chr10:8100384-8100768	S_Shore	GATA3;GATA3	NM_001002295;NM_002051	Body;Body	rs3781095				RDMR		10:8141313-8141520	10:8101119-8101716	Unclassified_Cell_type_specific
cg03907390	37	10	10	121066392	10	121056382			GRK5	NM_005308	Body						TRUE		10:121065220-121066631	Promoter_Associated	TRUE
cg23426945	37	10	10	77190054	10	76860060	chr10:77191061-77191571	N_Shore								RDMR	TRUE		10:77189939-77190177	Unclassified_Cell_type_specific	TRUE
cg07978738	37	10	10	116298339	10	116288329			ABLIM1;ABLIM1;ABLIM1	NM_001003408;NM_001003407;NM_002313	Body;Body;Body						TRUE		10:116298215-116298518	Unclassified_Cell_type_specific
cg13942283	37	10	10	112562640	10	112552630			RBM20	NM_001134363	Body						TRUE		10:112562249-112562832	Unclassified	TRUE
cg04179740	37	10	10	73516760	10	73186766			CDH23;C10orf54	NM_022124;NM_022153	Body;Body						TRUE		10:73516592-73517256	Unclassified_Cell_type_specific
cg19918488	37	10	10	11249676	10	11289682			CUGBP2;CUGBP2;CUGBP2;CUGBP2	NM_001025076;NM_006561;NM_001025077;NM_001083591	Body;Body;Body;Body						TRUE
cg18612209	37	10	10	134516474	10	134366464			INPP5A	NM_005539	Body							10:134366433-134367553
cg03880642	37	10	10	105560568	10	105550558			SH3PXD2A	NM_014631	Body						TRUE		10:105560449-105560901	Unclassified
cg23434815	37	10	10	75839302	10	75509308			VCL;VCL	NM_003373;NM_014000	Body;Body						TRUE
cg04064701	37	10	10	62671215	10	62341221			RHOBTB1;RHOBTB1;RHOBTB1;RHOBTB1	NM_014836;NR_024555;NR_024554;NR_024556	Body;Body;Body;Body							10:62341126-62341286
cg14301562	37	10	10	76936085	10	76606091			SAMD8	NM_144660	3'UTR
cg08560387	37	10	10	82247853	10	82237833			TSPAN14;TSPAN14	NM_001128309;NM_030927	5'UTR;5'UTR				low-CpG:82237812-82237848				10:82247516-82248321	Promoter_Associated
cg17124583	37	10	10	8097641	10	8137647	chr10:8091374-8098329	Island	GATA3;GATA3	NM_001002295;NM_002051	Body;Body					DMR		10:8137496-8138335	10:8097640-8097825	Promoter_Associated
cg16178415	37	10	10	82265445	10	82255425			TSPAN14;TSPAN14	NM_030927;NM_001128309	Body;Body						TRUE		10:82264489-82265823	Promoter_Associated	TRUE
cg24199006	37	10	10	106089203	10	106079193			ITPRIP	NM_033397	5'UTR								10:106088608-106089725	Promoter_Associated	TRUE
cg08200419	37	10	10	134261480	10	134111470			C10orf91	NM_173541	Body							10:134111393-134111471	10:134260247-134262214	Promoter_Associated_Cell_type_specific	TRUE
cg01481646	37	10	10	82217548	10	82207528	chr10:82213556-82214760	S_Shelf	TSPAN14;TSPAN14	NM_001128309;NM_030927	5'UTR;5'UTR								10:82217435-82217608	Promoter_Associated_Cell_type_specific
cg09373037	37	10	10	46970625	10	46390631	chr10:46969991-46971557	Island	SYT15;SYT15	NM_031912;NM_181519	TSS200;TSS200	rs915449				DMR	TRUE	10:46390018-46391548	10:46970134-46971009	Unclassified_Cell_type_specific
cg23193759	37	10	10	71389896	10	71059902	chr10:71389862-71390355	Island	C10orf35	NM_145306	TSS200	rs10998885						10:71059882-71060541	10:71389224-71390749	Unclassified
cg08698943	37	10	10	3509758	10	3499758										CDMR					TRUE
cg11832281	37	10	10	11211022	10	11251028	chr10:11207178-11207980	S_Shelf	CUGBP2;CUGBP2;CUGBP2;CUGBP2	NM_001025076;NM_006561;NM_001025077;NM_001083591	Body;Body;Body;Body	rs34759962
cg16704703	37	10	10	3509710	10	3499710										RDMR
cg02695567	37	10	10	134728488	10	134578478	chr10:134729798-134730022	N_Shore				rs11146031						10:134576203-134578479
cg05623815	37	10	10	114602832	10	114592822											TRUE				TRUE
cg10462187	37	10	10	124067402	10	124057392			BTBD16	NM_144587	Body					DMR	TRUE		10:124067221-124067521	Unclassified_Cell_type_specific	TRUE
cg18184053	37	10	10	5882739	10	5922745	chr10:5882303-5882635	S_Shore													TRUE
cg12807237	37	10	10	134729045	10	134579035	chr10:134729798-134730022	N_Shore										10:134579035-134579334
cg20618826	37	10	10	81148896	10	80818902	chr10:81145958-81146197	S_Shelf	ZCCHC24	NM_153367	Body	rs7070039							10:81148826-81148986	Unclassified_Cell_type_specific
cg17995557	37	10	10	126289971	10	126279961			LHPP;LHPP	NM_022126;NM_001167880	Body;Body							10:126279941-126280264
cg00972313	37	10	10	1531243	10	1521243			ADARB2	NM_018702	Body	rs12777506						10:1520976-1521286
cg18923906	37	10	10	82225771	10	82215751			TSPAN14;TSPAN14	NM_001128309;NM_030927	5'UTR;5'UTR						TRUE		10:82225559-82225987	Promoter_Associated_Cell_type_specific
cg02291020	37	10	10	81963408	10	81953388	chr10:81964681-81965558	N_Shore	ANXA11;ANXA11;ANXA11	NM_145868;NM_145869;NM_001157	5'UTR;5'UTR;5'UTR								10:81963214-81963545	Promoter_Associated	TRUE
cg04453471	37	10	10	30726531	10	30766537	chr10:30722378-30723707	S_Shelf	MAP3K8	NM_005204	5'UTR						TRUE		10:30725901-30727142	Promoter_Associated_Cell_type_specific
cg19215266	37	10	10	35417163	10	35457169	chr10:35415788-35416685	S_Shore	CREM;CREM;CREM;CREM;CREM;CREM	NM_183013;NM_182850;NM_182853;NM_181571;NM_183060;NM_001881	5'UTR;5'UTR;5'UTR;5'UTR;5'UTR;5'UTR	rs7902166							10:35417092-35417218	Promoter_Associated
cg20696451	37	10	10	14881628	10	14921634	chr10:14879769-14881041	S_Shore	HSPA14	NM_016299	Body
cg04887082	37	10	10	95094925	10	95084915			MYOF;MYOF	NM_133337;NM_013451	Body;Body						TRUE				TRUE
cg04813697	37	10	10	22920025	10	22960031			PIP4K2A	NM_005028	Body						TRUE
cg26953469	37	10	10	31872296	10	31912302											TRUE
cg08908131	37	10	10	118706938	10	118696928			KIAA1598;KIAA1598	NM_018330;NM_001127211	Body;Body						TRUE				TRUE
cg11298524	37	10	10	17118624	10	17158630			CUBN	NM_001081	Body						TRUE
cg00701951	37	10	10	124228478	10	124218468			HTRA1	NM_002775	Body					CDMR	TRUE				TRUE
cg24788483	37	10	10	114911652	10	114901642			TCF7L2;TCF7L2;TCF7L2;TCF7L2;TCF7L2;TCF7L2	NM_001146284;NM_001146285;NM_030756;NM_001146274;NM_001146286;NM_001146283	Body;Body;Body;Body;Body;Body							10:114901603-114901669
cg13223209	37	10	10	16986391	10	17026397			CUBN	NM_001081	Body						TRUE
cg00460983	37	10	10	91133941	10	91123921											TRUE				TRUE
cg22992966	37	10	10	43867024	10	43187030			FXYD4	NM_173160	TSS200
cg07754940	37	10	10	89912729	10	89902709											TRUE				TRUE
cg09221159	37	10	10	90031426	10	90021406											TRUE		10:90030632-90031515	Unclassified
cg12710800	37	10	10	74008773	10	73678779											TRUE		10:74007717-74008980	Unclassified
cg13823492	37	10	10	64397076	10	64067082			ZNF365;ZNF365	NM_199452;NM_199451	5'UTR;Body						TRUE		10:64396644-64397513	Promoter_Associated_Cell_type_specific
cg08702879	37	10	10	101359056	10	101349046											TRUE
cg25817351	37	10	10	79977519	10	79647525											TRUE
cg23786209	37	10	10	116285554	10	116275544			ABLIM1;ABLIM1;ABLIM1;ABLIM1	NM_001003408;NM_001003407;NM_006720;NM_002313	Body;Body;5'UTR;Body						TRUE		10:116285470-116285662	Promoter_Associated_Cell_type_specific
cg25913882	37	10	10	17067842	10	17107848			CUBN	NM_001081	Body						TRUE
cg13852284	37	10	10	77548353	10	77218359			C10orf11	NM_032024	Body						TRUE
cg25074794	37	10	10	45958885	10	45278891			MARCH8;MARCH8;MARCH8	NM_001002265;NM_145021;NM_001002266	Body;Body;Body		rs2291429					10:45278694-45278927
cg15341512	37	10	10	126396176	10	126386166			FAM53B	NM_014661	5'UTR						TRUE
cg15863827	37	10	10	79363895	10	79033901			KCNMA1;KCNMA1;KCNMA1;KCNMA1	NM_001161353;NM_001161352;NM_002247;NM_001014797	Body;Body;Body;Body	rs4261229					TRUE
cg07998213	37	11	11	46366813	11	46323389	chr11:46366876-46367101	N_Shore	DGKZ;DGKZ	NM_201533;NM_201532	TSS200;Body
cg16941568	37	11	11	1575781	11	1532357	chr11:1577705-1579091	N_Shore	HCCA2;DUSP8	NM_053005;NM_004420	Body;3'UTR						TRUE		11:1575692-1575857	Unclassified_Cell_type_specific	TRUE
cg13247398	37	11	11	46366840	11	46323416	chr11:46366876-46367101	N_Shore	DGKZ;DGKZ	NM_201533;NM_201532	TSS200;Body
cg05576959	37	11	11	46366833	11	46323409	chr11:46366876-46367101	N_Shore	DGKZ;DGKZ	NM_201533;NM_201532	TSS200;Body
cg03711457	37	11	11	113746831	11	113252041	chr11:113745816-113746693	S_Shore	USP28	NM_020886	TSS1500							11:113252005-113252057	11:113745194-113746965	Promoter_Associated
cg25885803	37	11	11	47290281	11	47246857	chr11:47291200-47291858	N_Shore	MADD;MADD;NR1H3;MADD;MADD;MADD;MADD;MADD;MADD;NR1H3;NR1H3;MADD;MADD	NM_130472;NM_130475;NM_001130102;NM_001135943;NM_130471;NM_130474;NM_130473;NM_003682;NM_130476;NM_005693;NM_001130101;NM_130470;NM_001135944	TSS1500;TSS1500;3'UTR;TSS1500;TSS1500;TSS1500;TSS1500;TSS1500;TSS1500;3'UTR;3'UTR;TSS1500;TSS1500		rs1050952			CDMR			11:47290158-47291841	Promoter_Associated
cg18282388	37	11	11	129716470	11	129221680			TMEM45B	NM_138788	5'UTR						TRUE				TRUE
cg26902557	37	11	11	1585852	11	1542428			DUSP8;HCCA2	NM_004420;NM_053005	Body;Body						TRUE		11:1585767-1586215	Unclassified_Cell_type_specific	TRUE
cg22213242	37	11	11	66083573	11	65840149	chr11:66083572-66083782	Island	CD248	NM_020404	1stExon							11:65840060-65841164
cg05353099	37	11	11	67203544	11	66960120	chr11:67203319-67203662	Island	PTPRCAP	NM_005608	Body							11:66959896-66960201	11:67203511-67205445	Promoter_Associated
cg22512531	37	11	11	122709551	11	122214761			CRTAM	NM_019604	Body	rs77197395		TRUE
cg10977115	37	11	11	122709471	11	122214681			CRTAM	NM_019604	Body			TRUE
cg20299572	37	11	11	1750763	11	1707339			HCCA2	NM_053005	Body	rs79928263						11:1707225-1707516
cg20492912	37	11	11	118230053	11	117735263	chr11:118230164-118230368	N_Shore	UBE4A	NM_004788	TSS1500			TRUE			TRUE		11:118229960-118230825	NonGene_Associated	TRUE
cg08603829	37	11	11	111409769	11	110914979	chr11:111410932-111412199	N_Shore	LAYN	NM_178834	TSS1500
cg27331665	37	11	11	316456	11	306456	chr11:315739-316539	Island				rs79196191						11:305780-306470	11:316185-316760	Unclassified_Cell_type_specific
cg23851932	37	11	11	64627633	11	64384209			EHD1	NM_006795	Body							11:64384067-64384353	11:64627614-64628721	Unclassified
cg01972009	37	11	11	67273431	11	67030007	chr11:67275067-67276431	N_Shore	PITPNM1;PITPNM1	NM_004910;NM_001130848	TSS1500;TSS1500
cg19453665	37	11	11	75277538	11	74955186	chr11:75277366-75278032	Island	SERPINH1	NM_001235	Body							11:74955120-74955873
cg23523668	37	11	11	65194989	11	64951565	chr11:65190824-65191058	S_Shelf					rs73484381		low-CpG:64951457-64951665				11:65194498-65195147	Promoter_Associated
cg07538406	37	11	11	18686895	11	18643471						rs9705036						11:18643471-18643517
cg26748758	37	11	11	77792715	11	77470363	chr11:77790478-77791101	S_Shore	NDUFC2	NM_004549	TSS1500
cg03559915	37	11	11	67201998	11	66958574	chr11:67203319-67203662	N_Shore	RPS6KB2	NM_003952	Body							11:66958539-66958737
cg09096950	37	11	11	118230095	11	117735305	chr11:118230164-118230368	N_Shore	UBE4A	NM_004788	TSS1500			TRUE			TRUE		11:118229960-118230825	NonGene_Associated	TRUE
cg03439703	37	11	11	14664991	11	14621567	chr11:14665053-14666674	N_Shore	PDE3B;PSMA1	NM_000922;NM_148976	TSS1500;5'UTR			TRUE				11:14621513-14623227			TRUE
cg05747695	37	11	11	3156892	11	3113468			OSBPL5;OSBPL5;OSBPL5	NM_020896;NM_001144063;NM_145638	5'UTR;5'UTR;5'UTR	rs75308619					TRUE
cg11803771	37	11	11	65408566	11	65165142	chr11:65408344-65408631	Island	SIPA1;SIPA1	NM_153253;NM_006747	Body;Body							11:65165002-65165180
cg25623459	37	11	11	1861344	11	1817920			TNNI2;TNNI2;TNNI2	NM_001145829;NM_003282;NM_001145841	Body;Body;TSS200			TRUE					11:1860227-1862085	Unclassified_Cell_type_specific
cg24301930	37	11	11	65408496	11	65165072	chr11:65408344-65408631	Island	SIPA1;SIPA1	NM_153253;NM_006747	Body;Body	rs3183270						11:65165002-65165180	11:65406971-65408534	Promoter_Associated
cg15657641	37	11	11	47939769	11	47896345											TRUE				TRUE
cg07489413	37	11	11	2321937	11	2278513			C11orf21;TSPAN32;C11orf21	NR_024621;NM_139022;NM_001142946	Body;TSS1500;Body
cg13646917	37	11	11	48001761	11	47958337	chr11:48001604-48003170	Island	PTPRJ;PTPRJ	NM_001098503;NM_002843	TSS1500;TSS1500							11:47957969-47959746
cg24904788	37	11	11	45114842	11	45071418			PRDM11	NM_020229	TSS1500	rs78464930
cg15048902	37	11	11	112097877	11	111603087	chr11:112097022-112097547	S_Shore	PTS	NM_000317	Body								11:112096624-112098186	Promoter_Associated
cg04701181	37	11	11	1606344	11	1562920			HCCA2;LOC338651;KRTAP5-1	NM_053005;NR_021489;NM_001005922	Body;Body;1stExon	rs74635647	rs75613895
cg09762242	37	11	11	65408429	11	65165005	chr11:65408344-65408631	Island	SIPA1;SIPA1	NM_153253;NM_006747	Body;Body							11:65165002-65165180	11:65406971-65408534	Promoter_Associated
cg03219657	37	11	11	64981125	11	64737701			SLC22A20	NM_001004326	TSS1500						TRUE		11:64981035-64981287	Unclassified_Cell_type_specific
cg11465943	37	11	11	60833378	11	60589954												11:60589954-60590110
cg25893560	37	11	11	128710122	11	128215332			KCNJ1;KCNJ1;KCNJ1;KCNJ1;KCNJ1	NM_153764;NM_153767;NM_153766;NM_153765;NM_000220	Body;Body;Body;Body;Body								11:128710018-128710425	Unclassified_Cell_type_specific
cg02661764	37	11	11	60833531	11	60590107												11:60589954-60590110
cg10672108	37	11	11	58389987	11	58146563			CNTF;ZFP91-CNTF	NM_000614;NR_024091	TSS200;Body	rs17489568
cg24068972	37	11	11	60833459	11	60590035												11:60589954-60590110
cg25189608	37	11	11	96117844	11	95757492			CCDC82	NM_024725	Body
cg07284507	37	11	11	102966998	11	102472208	chr11:102962274-102963049	S_Shelf				rs35805667	rs75549798
cg07673089	37	11	11	574474	11	564474	chr11:575464-577093	N_Shore	LOC143666	NR_026967	Body							11:564330-564484
cg27122888	37	11	11	64379586	11	64136162	chr11:64374818-64375766	S_Shelf	NRXN2;NRXN2;NRXN2	NM_138734;NM_138732;NM_015080	Body;Body;Body		rs11821208						11:64379242-64379590	Unclassified_Cell_type_specific
cg08635931	37	11	11	10880635	11	10837211	chr11:10879102-10880453	S_Shore	ZBED5;ZBED5	NM_021211;NM_001143667	TSS1500;TSS1500	rs73419666							11:10880267-10880747	Promoter_Associated
cg24088496	37	11	11	96071506	11	95711154			MAML2	NM_032427	Body						TRUE		11:96071411-96071602	Unclassified
cg13782615	37	11	11	4079556	11	4036132			STIM1	NM_003156	Body						TRUE		11:4079484-4079760	Unclassified
cg21548340	37	11	11	2241518	11	2198094										RDMR
cg10059056	37	11	11	46355283	11	46311859	chr11:46354091-46355190	S_Shore	DGKZ	NM_201532	Body								11:46353746-46355457	Unclassified_Cell_type_specific	TRUE
cg19323951	37	11	11	64993076	11	64749652	chr11:64993280-64993484	N_Shore	SLC22A20	NM_001004326	Body						TRUE	11:64749620-64749994	11:64992380-64993985	Unclassified	TRUE
cg25557175	37	11	11	32193776	11	32150352										DMR	TRUE
cg19090861	37	11	11	66085958	11	65842534	chr11:66083955-66084535	S_Shore	CD248	NM_020404	TSS1500					RDMR			11:66085824-66086066	Unclassified_Cell_type_specific	TRUE
cg27437304	37	11	11	129992368	11	129497578	chr11:129993524-129993797	N_Shore	APLP2;APLP2;APLP2;APLP2;APLP2;APLP2	NR_024516;NR_024515;NM_001142276;NM_001642;NM_001142277;NM_001142278	Body;Body;Body;Body;Body;Body	rs2298587			low-CpG:129497349-129497587
cg05221455	37	11	11	829616	11	819616	chr11:829284-833558	Island	EFCAB4A	NM_173584	Body					DMR		11:819314-822265			TRUE
cg23930334	37	11	11	64993335	11	64749911	chr11:64993280-64993484	Island	SLC22A20	NM_001004326	Body	rs239261					TRUE	11:64749620-64749994	11:64992380-64993985	Unclassified	TRUE
cg14219124	37	11	11	129992297	11	129497507	chr11:129993524-129993797	N_Shore	APLP2;APLP2;APLP2;APLP2;APLP2;APLP2	NR_024516;NR_024515;NM_001142276;NM_001642;NM_001142277;NM_001142278	Body;Body;Body;Body;Body;Body				low-CpG:129497349-129497587
cg15225779	37	11	11	76784047	11	76461695			CAPN5	NM_004055	5'UTR		rs11825526				TRUE		11:76783722-76784404	Unclassified_Cell_type_specific
cg02991558	37	11	11	114128517	11	113633727															TRUE
cg23617121	37	11	11	3121460	11	3078036			OSBPL5;OSBPL5;OSBPL5	NM_020896;NM_001144063;NM_145638	Body;Body;Body			TRUE
cg22086536	37	11	11	11830378	11	11786954											TRUE
cg07873128	37	11	11	3121400	11	3077976			OSBPL5;OSBPL5;OSBPL5	NM_020896;NM_001144063;NM_145638	Body;Body;Body			TRUE
cg23478124	37	11	11	85776966	11	85454614	chr11:85779725-85780397	N_Shelf	PICALM;PICALM	NM_001008660;NM_007166	Body;Body					RDMR
cg22285621	37	11	11	67071322	11	66827898	chr11:67070807-67071801	Island	SSH3	NM_017857	Body			TRUE				11:66826962-66828354	11:67070184-67071837	Promoter_Associated	TRUE
cg08869273	37	11	11	413594	11	403594	chr11:416419-417650	N_Shelf	SIGIRR;SIGIRR;SIGIRR	NM_001135053;NM_001135054;NM_021805	5'UTR;5'UTR;5'UTR								11:413463-413661	Unclassified_Cell_type_specific
cg10825530	37	11	11	16023708	11	15980284			SOX6;SOX6;SOX6;SOX6	NM_033326;NM_001145819;NM_017508;NM_001145811	Body;Body;Body;Body						TRUE				TRUE
cg26991761	37	11	11	67071064	11	66827640	chr11:67070807-67071801	Island	SSH3;SSH3	NM_017857;NM_017857	5'UTR;1stExon							11:66826962-66828354	11:67070184-67071837	Promoter_Associated	TRUE
cg25753024	37	11	11	67070913	11	66827489	chr11:67070807-67071801	Island	SSH3	NM_017857	TSS200							11:66826962-66828354	11:67070184-67071837	Promoter_Associated	TRUE
cg22632840	37	11	11	67071646	11	66828222	chr11:67070807-67071801	Island	SSH3	NM_017857	Body					DMR		11:66826962-66828354	11:67070184-67071837	Promoter_Associated	TRUE
cg01132064	37	11	11	46382562	11	46339138			DGKZ;DGKZ;DGKZ;DGKZ	NM_201533;NM_001105540;NM_003646;NM_201532	Body;TSS1500;Body;Body								11:46382382-46383406	Promoter_Associated	TRUE
cg14707834	37	11	11	415457	11	405457	chr11:416419-417650	N_Shore	SIGIRR;SIGIRR;SIGIRR	NM_001135053;NM_021805;NM_001135054	5'UTR;5'UTR;TSS1500						TRUE		11:415366-415606	Promoter_Associated
cg16802508	37	11	11	67070738	11	66827314	chr11:67070807-67071801	N_Shore	SSH3	NM_017857	TSS200							11:66826962-66828354	11:67070184-67071837	Promoter_Associated	TRUE
cg19176391	37	11	11	67070760	11	66827336	chr11:67070807-67071801	N_Shore	SSH3	NM_017857	TSS200		rs4255546					11:66826962-66828354	11:67070184-67071837	Promoter_Associated	TRUE
cg04681489	37	11	11	123325084	11	122830294													11:123324899-123325233	Unclassified_Cell_type_specific
cg24033661	37	11	11	2920055	11	2876631	chr11:2923301-2923817	N_Shelf	SLC22A18AS;SLC22A18	NM_007105;NM_183233	Body;TSS1500	rs449235					TRUE		11:2919715-2920315	Unclassified_Cell_type_specific	TRUE
cg15823461	37	11	11	60699566	11	60456142	chr11:60701682-60702219	N_Shelf	TMEM132A;TMEM132A	NM_017870;NM_178031	Body;Body
cg13738327	37	11	11	68139233	11	67895809			LRP5	NM_002335	Body							11:67895608-67895937
cg15241519	37	11	11	121440892	11	120946102			SORL1	NM_003105	Body							11:120946059-120946114	11:121440684-121441018	Gene_Associated_Cell_type_specific
cg17232476	37	11	11	121440880	11	120946090			SORL1	NM_003105	Body							11:120946059-120946114	11:121440684-121441018	Gene_Associated_Cell_type_specific
cg00157359	37	11	11	66233183	11	65989759	chr11:66233899-66234964	N_Shore	PELI3;PELI3	NM_145065;NM_001098510	TSS1500;TSS1500
cg14631438	37	11	11	128732986	11	128238196			KCNJ1;KCNJ1;KCNJ1;KCNJ1	NM_153765;NM_153766;NM_153764;NM_153767	5'UTR;5'UTR;5'UTR;5'UTR						TRUE
cg04176122	37	11	11	118779835	11	118285045	chr11:118781060-118781732	N_Shore	BCL9L	NM_182557	Body						TRUE		11:118779779-118779943	Unclassified_Cell_type_specific	TRUE
cg25934954	37	11	11	64567121	11	64323697	chr11:64570248-64570901	N_Shelf	MAP4K2	NM_004579	Body
cg14331899	37	11	11	61125360	11	60881936	chr11:61129221-61129879	N_Shelf	CYBASC3;CYBASC3;CYBASC3	NM_001161452;NM_153611;NM_001161454	TSS1500;5'UTR;5'UTR
cg05579731	37	11	11	61648132	11	61404708			FADS3	NM_021727	Body						TRUE		11:61648120-61648164	Unclassified_Cell_type_specific
cg06975311	37	11	11	65407399	11	65163975	chr11:65408344-65408631	N_Shore	SIPA1;SIPA1	NM_153253;NM_006747	TSS200;5'UTR								11:65406971-65408534	Promoter_Associated
cg05975710	37	11	11	73078836	11	72756484			ARHGEF17	NM_014786	3'UTR
cg18001780	37	11	11	128500564	11	128005774											TRUE		11:128499513-128501158	Promoter_Associated	TRUE
cg16358741	37	11	11	130076257	11	129581467	chr11:130078173-130078667	N_Shore	ST14	NM_021978	Body	rs80035301						11:129581335-129581549
cg03364891	37	11	11	46418140	11	46374716	chr11:46410921-46414687	S_Shelf	AMBRA1	NM_017749	3'UTR
cg14043527	37	11	11	64642516	11	64399092	chr11:64645429-64646566	N_Shelf	EHD1	NM_006795	Body							11:64399055-64399135
cg25096745	37	11	11	35195513	11	35152089			CD44;CD44;CD44;CD44;CD44	NM_001001389;NM_001001392;NM_000610;NM_001001390;NM_001001391	Body;Body;Body;Body;Body						TRUE		11:35195355-35195602	Unclassified_Cell_type_specific
cg07282201	37	11	11	67177296	11	66933872	chr11:67176945-67177169	S_Shore	TBC1D10C	NM_198517	3'UTR						TRUE		11:67176451-67177441	Promoter_Associated	TRUE
cg18728264	37	11	11	118766491	11	118271701			CXCR5;CXCR5;CXCR5	NM_032966;NM_001716;NM_032966	1stExon;3'UTR;3'UTR						TRUE		11:118766129-118766875	Unclassified_Cell_type_specific
cg19747968	37	11	11	131940559	11	131445769			NTM;NTM;NTM;NTM	NM_001144059;NM_001048209;NM_001144058;NM_016522	Body;Body;Body;Body							11:131445738-131446238
cg22843803	37	11	11	65196125	11	64952701									low-CpG:64952070-64953288		TRUE
cg14778531	37	11	11	131941079	11	131446289			NTM;NTM;NTM;NTM	NM_001144059;NM_001048209;NM_001144058;NM_016522	Body;Body;Body;Body							11:131446289-131446415
cg01151584	37	11	11	64627528	11	64384104			EHD1	NM_006795	Body							11:64384067-64384353
cg12682458	37	11	11	131941027	11	131446237			NTM;NTM;NTM;NTM	NM_001144059;NM_001048209;NM_001144058;NM_016522	Body;Body;Body;Body							11:131445738-131446238
cg20897479	37	11	11	12292577	11	12249153											TRUE
cg20792833	37	11	11	67205195	11	66961771	chr11:67203319-67203662	S_Shore	PTPRCAP	NM_005608	TSS200			TRUE					11:67203511-67205445	Promoter_Associated
cg01110616	37	11	11	32055233	11	32011809											TRUE
cg04468741	37	11	11	12181467	11	12138043			MICAL2	NM_014632	5'UTR						TRUE				TRUE
cg18589858	37	11	11	74860985	11	74538633			SLCO2B1;SLCO2B1	NM_007256;NM_001145212	TSS1500;TSS1500			TRUE
cg16636767	37	11	11	13694647	11	13651223	chr11:13689588-13690724	S_Shelf	FAR1	NM_032228	5'UTR
cg03673190	37	11	11	123985650	11	123490860			VWA5A;VWA5A;VWA5A	NM_014622;NM_198315;NM_001130142	TSS1500;TSS1500;TSS1500						TRUE		11:123985568-123986378	Promoter_Associated
cg10624395	37	11	11	110350574	11	109855784											TRUE
cg23386895	37	11	11	65083974	11	64840550	chr11:65081937-65083333	S_Shore	CDC42EP2	NM_006779	5'UTR					RDMR	TRUE				TRUE
cg25941075	37	11	11	73729854	11	73407502											TRUE
cg01476222	37	11	11	36522143	11	36478719			TRAF6;TRAF6	NM_004620;NM_145803	Body;Body						TRUE		11:36522091-36522251	Gene_Associated_Cell_type_specific	TRUE
cg14082886	37	11	11	35164485	11	35121061	chr11:35160375-35161000	S_Shelf	CD44;CD44;CD44;CD44;CD44	NM_001001389;NM_001001392;NM_000610;NM_001001390;NM_001001391	Body;Body;Body;Body;Body	rs16926942							11:35164416-35164730	Promoter_Associated_Cell_type_specific
cg14212038	37	11	11	66738758	11	66495334										DMR					TRUE
cg06178669	37	11	11	63334608	11	63091184											TRUE		11:63334373-63335184	Promoter_Associated_Cell_type_specific
cg26077811	37	11	11	119232263	11	118737473	chr11:119234480-119235214	N_Shelf	USP2;USP2	NM_004205;NM_171997	Body;Body								11:119232232-119232435	Unclassified_Cell_type_specific	TRUE
cg20676418	37	11	11	67169500	11	66926076	chr11:67168616-67169098	S_Shore	PPP1CA;PPP1CA;PPP1CA	NM_002708;NM_001008709;NM_206873	TSS200;TSS200;TSS200	rs79340878						11:66924706-66926108	11:67168258-67169974	Promoter_Associated
cg25225070	37	11	11	9587743	11	9544319											TRUE				TRUE
cg19037107	37	11	11	134126323	11	133631533	chr11:134122762-134122981	S_Shelf	ACAD8	NM_014384	Body
cg01692842	37	11	11	134126364	11	133631574	chr11:134122762-134122981	S_Shelf	ACAD8	NM_014384	Body
cg17238065	37	11	11	64974573	11	64731149	chr11:64972185-64972404	S_Shelf	CAPN1	NM_005186	Body		rs75002429
cg14296561	37	11	11	102203542	11	101708752			BIRC3;BIRC3	NM_001165;NM_182962	Body;Body
cg05501357	37	11	11	33308269	11	33264845			HIPK3;HIPK3	NM_001048200;NM_005734	Body;Body			TRUE	low-CpG:33264831-33264867
cg03370752	37	11	11	61136373	11	60892949			TMEM138;TMEM138	NM_016464;NR_028473	3'UTR;Body						TRUE
cg14249520	37	11	11	68530177	11	68286753			CPT1A;CPT1A	NM_001876;NM_001031847	Body;Body	rs35985228						11:68286706-68286763
cg03146219	37	11	11	71189514	11	70867162			NADSYN1	NM_018161	Body							11:70867105-70867247
cg25600606	37	11	11	33308345	11	33264921			HIPK3;HIPK3	NM_001048200;NM_005734	Body;Body			TRUE
cg04036920	37	11	11	33562503	11	33519079			C11orf41	NM_012194	TSS1500
cg27466532	37	11	11	47471400	11	47427976			RAPSN;RAPSN	NM_005055;NM_032645	TSS1500;TSS1500
cg21002528	37	11	11	45903754	11	45860330	chr11:45907006-45907809	N_Shelf	CRY2;CRY2	NM_021117;NM_001127457	3'UTR;3'UTR
cg05785753	37	11	11	71189490	11	70867138			NADSYN1	NM_018161	Body	rs34989018						11:70867105-70867247
cg09719956	37	11	11	93465915	11	93105563			SNORA1;SNORA8;SNORD6	NR_003026;NR_002920;NR_003036	TSS1500;TSS1500;TSS1500						TRUE
cg02265742	37	11	11	19127032	11	19083608											TRUE
cg16861964	37	12	12	104998531	12	103522661			CHST11	NM_018413	Body						TRUE		12:104998318-104998704	Unclassified
cg09082441	37	12	12	11805154	12	11696421	chr12:11801853-11802218	S_Shelf	ETV6	NM_001987	Body					RDMR	TRUE
cg17709953	37	12	12	97379796	12	95903927										DMR		12:95903517-95904161	12:97378823-97380182	Unclassified
cg15607358	37	12	12	372049	12	242310			SLC6A13	NM_016615	TSS200						TRUE
cg22827210	37	12	12	104998182	12	103522312			CHST11	NM_018413	Body						TRUE		12:104997905-104998295	Promoter_Associated	TRUE
cg22163059	37	12	12	51610927	12	49897194	chr12:51610892-51611724	Island	POU6F1	NR_026893	Body							12:49897170-49897553	12:51610885-51611360	Promoter_Associated
cg14541209	37	12	12	113530566	12	112014949	chr12:113530914-113531476	N_Shore	DTX1	NM_004416	Body								12:113530332-113530816	Unclassified	TRUE
cg23857896	37	12	12	58290957	12	56577224	chr12:58290232-58290466	S_Shore									TRUE		12:58290714-58291055	Unclassified_Cell_type_specific
cg14760880	37	12	12	111840792	12	110325175	chr12:111842938-111844392	N_Shelf											12:111840662-111841496	Unclassified
cg21340621	37	12	12	122020166	12	120504549	chr12:122018170-122018457	S_Shore	KDM2B	NM_032590	TSS1500	rs62960960			low-CpG:120504543-120504591				12:122019013-122020752	Promoter_Associated
cg00031896	37	12	12	122020205	12	120504588	chr12:122018170-122018457	S_Shore	KDM2B	NM_032590	TSS1500				low-CpG:120504543-120504591				12:122019013-122020752	Promoter_Associated
cg24235581	37	12	12	58290452	12	56576719	chr12:58290232-58290466	Island									TRUE	12:56576548-56576823	12:58290126-58290632	Unclassified_Cell_type_specific
cg15325042	37	12	12	6975769	12	6846030	chr12:6976392-6977393	N_Shore	TPI1;USP5;TPI1;USP5	NM_001159287;NM_001098536;NM_000365;NM_003481	TSS1500;3'UTR;TSS1500;3'UTR		rs78059433						12:6975662-6975969	Unclassified_Cell_type_specific
cg15172381	37	12	12	133404647	12	131914720	chr12:133404789-133405985	N_Shore	GOLGA3	NM_005895	5'UTR								12:133404500-133406284	Promoter_Associated
cg08622923	37	12	12	122712116	12	121278069	chr12:122710054-122711371	S_Shore	DIABLO;DIABLO;DIABLO;DIABLO	NM_138929;NM_019887;NR_024601;NR_024600	TSS200;TSS200;TSS200;TSS200		rs78028061					12:121278017-121278107
cg19529732	37	12	12	122712101	12	121278054	chr12:122710054-122711371	S_Shore	DIABLO;DIABLO;DIABLO;DIABLO	NM_138929;NM_019887;NR_024601;NR_024600	TSS200;TSS200;TSS200;TSS200	rs78028061						12:121278017-121278107
cg14094409	37	12	12	122712093	12	121278046	chr12:122710054-122711371	S_Shore	DIABLO;DIABLO;DIABLO;DIABLO	NM_138929;NM_019887;NR_024601;NR_024600	TSS200;TSS200;TSS200;TSS200	rs78028061						12:121278017-121278107
cg10802680	37	12	12	122712075	12	121278028	chr12:122710054-122711371	S_Shore	DIABLO;DIABLO;DIABLO;DIABLO	NM_138929;NM_019887;NR_024601;NR_024600	TSS200;TSS200;TSS200;TSS200							12:121278017-121278107
cg09043214	37	12	12	6442873	12	6313134	chr12:6438272-6438931	S_Shelf	TNFRSF1A	NM_001065	Body				low-CpG:6312749-6313660						TRUE
cg07379813	37	12	12	7793361	12	7684628												12:7684279-7684792	12:7792842-7793770	Unclassified_Cell_type_specific
cg09123760	37	12	12	122712212	12	121278165	chr12:122710054-122711371	S_Shore	DIABLO;DIABLO;DIABLO;DIABLO	NM_138929;NM_019887;NR_024601;NR_024600	TSS200;TSS200;TSS200;TSS200
cg12748000	37	12	12	6299601	12	6169862												12:6169653-6169900
cg16919680	37	12	12	53230033	12	51516300											TRUE				TRUE
cg14506192	37	12	12	122711988	12	121277941	chr12:122710054-122711371	S_Shore	DIABLO;DIABLO;DIABLO;DIABLO;DIABLO;DIABLO	NR_024600;NM_138929;NM_019887;NR_024601;NM_138929;NM_019887	Body;5'UTR;5'UTR;Body;1stExon;1stExon
cg06761203	37	12	12	58147888	12	56434155	chr12:58148888-58149781	N_Shore	2015-03-09	NM_138396	TSS1500
cg11804414	37	12	12	122712137	12	121278090	chr12:122710054-122711371	S_Shore	DIABLO;DIABLO;DIABLO;DIABLO	NM_138929;NM_019887;NR_024601;NR_024600	TSS200;TSS200;TSS200;TSS200							12:121278017-121278107
cg26986871	37	12	12	10545083	12	10436350
cg25284031	37	12	12	111099321	12	109583704			HVCN1;HVCN1	NM_032369;NM_001040107	Body;Body								12:111099230-111099806	Unclassified
cg20395892	37	12	12	66582780	12	64869047	chr12:66582695-66583345	Island	IRAK3;IRAK3	NM_007199;NM_001142523	TSS200;TSS200			TRUE				12:64868987-64869792	12:66582762-66584427	Promoter_Associated_Cell_type_specific	TRUE
cg15046818	37	12	12	96587840	12	95111971	chr12:96587839-96588090	Island	ELK3	NM_005230	TSS1500	rs12809383						12:95111971-95112410
cg00776174	37	12	12	122442379	12	120926762							rs12809676				TRUE		12:122442207-122442791	Unclassified_Cell_type_specific
cg25598890	37	12	12	117501447	12	115985830			TESC;TESC;TESC	NR_031766;NM_017899;NM_001168325	Body;Body;Body						TRUE		12:117500847-117501582	Unclassified_Cell_type_specific
cg05298628	37	12	12	123379569	12	121945522	chr12:123380333-123380894	N_Shore	VPS37B	NM_024667	Body					RDMR			12:123379140-123379788	Promoter_Associated
cg04011247	37	12	12	25102274	12	24993541	chr12:25101607-25102073	S_Shore	BCAT1;BCAT1	NM_005504;NM_005504	1stExon;5'UTR		rs78797228					12:24993139-24993542	12:25101345-25102494	Promoter_Associated	TRUE
cg15012054	37	12	12	13253742	12	13145009	chr12:13254049-13254631	N_Shore	GSG1;GSG1	NM_001080555;NM_001080554	Body;Body								12:13253528-13255524	Promoter_Associated
cg16325610	37	12	12	56360171	12	54646438	chr12:56360467-56360909	N_Shore	CDK2;SILV;CDK2	NM_001798;NM_006928;NM_052827	TSS1500;TSS1500;TSS1500
cg13133835	37	12	12	125239803	12	123805756											TRUE		12:125239730-125239894	Unclassified_Cell_type_specific	TRUE
cg05044173	37	12	12	6898500	12	6768761			CD4	NM_000616	TSS200								12:6898385-6898881	Promoter_Associated_Cell_type_specific
cg22548551	37	12	12	7041426	12	6911687	chr12:7036955-7037924	S_Shelf	ATN1;ATN1	NM_001007026;NM_001940	5'UTR;5'UTR
cg16470760	37	12	12	6898217	12	6768478			CD4	NM_000616	TSS1500		rs61024256	TRUE
cg06739462	37	12	12	56329296	12	54615563	chr12:56329518-56329790	N_Shore	DGKA;DGKA;DGKA;DGKA	NM_201445;NM_201554;NM_001345;NM_201444	5'UTR;5'UTR;5'UTR;5'UTR
cg09126859	37	12	12	52244063	12	50530330	chr12:52240772-52242547	S_Shore											12:52243885-52244155	Unclassified_Cell_type_specific
cg02330507	37	12	12	56333313	12	54619580	chr12:56329518-56329790	S_Shelf	DGKA;DGKA;DGKA;DGKA	NM_201445;NM_201554;NM_001345;NM_201444	Body;Body;Body;Body						TRUE		12:56333164-56335079	Unclassified
cg00366435	37	12	12	6896105	12	6766366						rs35240037					TRUE		12:6895517-6896249	Promoter_Associated_Cell_type_specific
cg25486399	37	12	12	55376897	12	53663164			KIAA0748;KIAA0748	NM_001136030;NM_001098815	5'UTR;TSS1500
cg05851395	37	12	12	124416206	12	122982159			DNAH10	NM_207437	Body	rs36068616						12:122982042-122982316	12:124416137-124416889	Unclassified_Cell_type_specific
cg05290737	37	12	12	123215151	12	121781104			GPR81	NM_032554	TSS200							12:121780181-121781262	12:123214989-123215200	Unclassified_Cell_type_specific
cg25083933	37	12	12	6250313	12	6120574											TRUE		12:6249932-6250662	Unclassified_Cell_type_specific
cg25719851	37	12	12	7055452	12	6925713	chr12:7053149-7053927	S_Shore	PTPN6	NM_080548	TSS1500								12:7055221-7055846	Promoter_Associated	TRUE
cg15975802	37	12	12	7055458	12	6925719	chr12:7053149-7053927	S_Shore	PTPN6	NM_080548	TSS1500								12:7055221-7055846	Promoter_Associated	TRUE
cg02607544	37	12	12	6649994	12	6520255	chr12:6649677-6649897	S_Shore	IFFO1;IFFO1;IFFO1	NM_080730;NM_001039670;NM_080731	Body;Body;Body						TRUE		12:6648723-6650065	Unclassified	TRUE
cg00761125	37	12	12	96590115	12	95114246	chr12:96588665-96589145	S_Shore	ELK3	NM_005230	5'UTR					RDMR
cg16915316	37	12	12	58237272	12	56523539	chr12:58238840-58241046	N_Shore	CTDSP2	NM_005730	Body					RDMR
cg11930955	37	12	12	113660045	12	112144428	chr12:113659038-113659657	S_Shore	TPCN1;TPCN1;IQCD	NM_001143819;NM_017901;NM_138451	5'UTR;5'UTR;TSS1500					RDMR			12:113660029-113660122	Promoter_Associated
cg05253716	37	12	12	129299332	12	127865285			SLC15A4;MGC16384	NM_145648;NR_026666	Body;TSS200		rs35439692					12:127865285-127865458
cg13617280	37	12	12	129299462	12	127865415			SLC15A4;MGC16384	NM_145648;NR_026666	Body;TSS200							12:127865285-127865458
cg13995453	37	12	12	9759653	12	9650920			KLRB1	NM_002258	Body	rs75158576		TRUE
cg21125628	37	12	12	10605936	12	10497203			KLRC1;KLRC1;KLRC1;KLRC1;KLRC1;KLRC1	NM_213657;NM_007328;NM_002259;NM_213658;NM_002259;NM_007328	5'UTR;1stExon;5'UTR;5'UTR;1stExon;5'UTR		rs74062026
cg14200211	37	12	12	32313007	12	32204274			BICD1;BICD1	NM_001714;NM_001003398	Body;Body						TRUE		12:32312944-32313083	Unclassified_Cell_type_specific
cg04687551	37	12	12	129187286	12	127753239	chr12:129189735-129189987	N_Shelf	TMEM132C	NM_001136103	Body
cg15241779	37	12	12	10459912	12	10351179			KLRD1;KLRD1;KLRD1	NM_002262;NM_001114396;NM_007334	TSS1500;5'UTR;TSS1500
cg04736625	37	12	12	9757161	12	9648428			KLRB1	NM_002258	Body
cg13828440	37	12	12	10459972	12	10351239			KLRD1;KLRD1;KLRD1	NM_002262;NM_001114396;NM_007334	TSS1500;5'UTR;TSS1500
cg25697314	37	12	12	68619556	12	66905823			IL26;IL26	NM_018402;NM_018402	1stExon;5'UTR	rs11570915		TRUE
cg11258277	37	12	12	25436262	12	25327529							rs76227301				TRUE
cg24410690	37	12	12	129299481	12	127865434			SLC15A4;MGC16384	NM_145648;NR_026666	Body;TSS200							12:127865285-127865458
cg00707814	37	12	12	121893668	12	120378051	chr12:121890223-121890510	S_Shelf	KDM2B;KDM2B	NM_032590;NM_001005366	Body;Body							12:120377979-120378224
cg16871449	37	12	12	132094100	12	130660053												12:130659941-130660056	12:132093466-132094356	Unclassified	TRUE
cg21474838	37	12	12	10460612	12	10351879			KLRD1;KLRD1;KLRD1;KLRD1;KLRD1	NM_002262;NM_001114396;NM_002262;NM_007334;NM_007334	1stExon;5'UTR;5'UTR;5'UTR;1stExon			TRUE
cg07267067	37	12	12	53497074	12	51783341			SOAT2	NM_003578	TSS200								12:53496632-53498065	Unclassified
cg25616055	37	12	12	89638890	12	88163021											TRUE		12:89638809-89639219	Unclassified_Cell_type_specific
cg20306694	37	12	12	51718251	12	50004518			BIN2	NM_016293	TSS1500							12:50003941-50004609	12:51716542-51718520	Promoter_Associated
cg15087459	37	12	12	95400186	12	93924317	chr12:95397382-95397611	S_Shelf
cg00159243	37	12	12	109023799	12	107547928			SELPLG	NM_003006	5'UTR						TRUE		12:109023520-109023885	Promoter_Associated	TRUE
cg22221074	37	12	12	3862810	12	3733071	chr12:3862068-3862606	S_Shore	EFCAB4B;EFCAB4B;EFCAB4B	NM_001144959;NM_032680;NM_001144958	TSS1500;TSS1500;TSS1500						TRUE
cg21022247	37	12	12	51718310	12	50004577			BIN2	NM_016293	TSS1500			TRUE				12:50003941-50004609	12:51716542-51718520	Promoter_Associated
cg11268190	37	12	12	6442526	12	6312787	chr12:6438272-6438931	S_Shelf	TNFRSF1A	NM_001065	Body				low-CpG:6312749-6313660				12:6442165-6442556	Promoter_Associated_Cell_type_specific
cg12976793	37	12	12	96584672	12	95108803	chr12:96587839-96588090	N_Shelf											12:96584581-96584727	Unclassified_Cell_type_specific
cg26795340	37	12	12	50504814	12	48791081	chr12:50505138-50506235	N_Shore	GPD1;C12orf62	NM_005276;NM_032901	3'UTR;TSS1500						TRUE		12:50504659-50506747	Promoter_Associated	TRUE
cg15437231	37	12	12	72259306	12	70545573			TBC1D15;TBC1D15;TBC1D15;TBC1D15	NM_022771;NM_001146214;NM_001146213;NR_027449	Body;Body;Body;Body						TRUE				TRUE
cg08875297	37	12	12	56127068	12	54413335	chr12:56122017-56123186	S_Shelf					rs2462936
cg25683989	37	12	12	111124215	12	109608598	chr12:111126611-111127347	N_Shelf	HVCN1;HVCN1	NM_001040107;NM_032369	5'UTR;5'UTR
cg20278154	37	12	12	104914611	12	103438741			CHST11	NM_018413	Body						TRUE		12:104914431-104914652	Unclassified_Cell_type_specific
cg24957609	37	12	12	27125095	12	27016362			TM7SF3	NM_016551	3'UTR								12:27124900-27125223	Gene_Associated
cg17532976	37	12	12	53937515	12	52223782			ATF7;ATF7;ATF7	NM_006856;NM_001130060;NM_001130059	Body;Body;Body								12:53936950-53938099	Promoter_Associated	TRUE
cg06015525	37	12	12	57872123	12	56158390	chr12:57869075-57870182	S_Shore	ARHGAP9;ARHGAP9;ARHGAP9	NM_032496;NM_001080157;NM_001080156	Body;Body;TSS1500								12:57870955-57872336	Promoter_Associated
cg04062576	37	12	12	53496842	12	51783109			SOAT2	NM_003578	TSS1500	rs75952675							12:53496632-53498065	Unclassified
cg02908942	37	12	12	104849615	12	103373745	chr12:104850253-104852395	N_Shore	CHST11	NM_018413	TSS1500
cg02499214	37	12	12	122230490	12	120714873	chr12:122230903-122232359	N_Shore	RHOF	NM_019034	Body								12:122230140-122231087	Promoter_Associated
cg08284733	37	12	12	6341482	12	6211743			CD9	NM_001769	Body	rs3181291					TRUE
cg01255349	37	12	12	27676697	12	27567964			PPFIBP1;PPFIBP1	NM_003622;NM_177444	TSS1500;TSS1500			TRUE				12:27567964-27568005	12:27676059-27677790	Promoter_Associated
cg04708790	37	12	12	113355675	12	111840058			OAS1;OAS1;OAS1	NM_002534;NM_001032409;NM_016816	3'UTR;Body;Body
cg25765315	37	12	12	92472232	12	90996363											TRUE
cg27366072	37	12	12	12222913	12	12114180			BCL2L14;BCL2L14;BCL2L14	NM_030766;NM_138723;NM_138722	TSS1500;TSS1500;TSS1500
cg00357988	37	12	12	122990019	12	121555972			RSRC2;RSRC2;RSRC2	NM_023012;NM_198261;NM_198262	3'UTR;3'UTR;3'UTR
cg06516865	37	12	12	11883921	12	11775188			ETV6	NM_001987	Body	rs75156300					TRUE		12:11883889-11883967	Promoter_Associated_Cell_type_specific
cg10502324	37	12	12	76372038	12	74658305											TRUE		12:76371643-76372294	NonGene_Associated	TRUE
cg26689077	37	12	12	53599806	12	51886073			ITGB7	NM_000889	5'UTR						TRUE		12:53599483-53599984	Promoter_Associated	TRUE
cg10892950	37	12	12	45626938	12	43913205			ANO6;ANO6;ANO6	NM_001142679;NM_001142680;NM_001025356	Body;Body;Body						TRUE				TRUE
cg22803223	37	12	12	64587031	12	62873298			C12orf66	NM_152440	3'UTR
cg26333751	37	12	12	56323079	12	54609346	chr12:56320739-56321628	S_Shore	WIBG	NM_032345	TSS1500								12:56322944-56325597	Promoter_Associated
cg03188000	37	12	12	68634913	12	66921180													12:68634777-68635187	Unclassified
cg19942083	37	12	12	7070562	12	6940823											TRUE	12:6940819-6941051	12:7069947-7071841	Promoter_Associated
cg10660253	37	12	12	7940546	12	7831813			NANOG	NM_024865	TSS1500
cg01246390	37	12	12	9392651	12	9283918	chr12:9392459-9392686	Island										12:9283888-9284321	12:9391918-9392855	Unclassified_Cell_type_specific
cg06270401	37	12	12	4699085	12	4569346			DYRK4	NM_003845	TSS200			TRUE
cg24596116	37	12	12	68665317	12	66951584											TRUE
cg03658236	37	12	12	104063640	12	102587770			STAB2	NM_017564	Body						TRUE
ch.13.1085822R	36	13	13	74491964	13	73389964			KLF12	NM_007249	Body
cg15182896	37	13	13	111474347	13	110272348
cg11770323	37	13	13	80066032	13	78964033			NDFIP2;NDFIP2	NM_001161407;NM_019080	Body;Body						TRUE
cg23199907	37	13	13	33305966	13	32203966			PDS5B	NM_015032	Body						TRUE
cg03646329	37	13	13	48987165	13	47885166			LPAR6;LPAR6;LPAR6;RB1;LPAR6	NM_001162498;NM_005767;NM_001162497;NM_000321;NM_001162498	5'UTR;5'UTR;5'UTR;Body;1stExon								13:48987144-48987347	Promoter_Associated_Cell_type_specific
cg03268893	37	13	13	27557503	13	26455503											TRUE				TRUE
cg22348356	37	13	13	114891224	13	113909326			RASA3	NM_007368	Body							13:113908894-113909775
cg14791799	37	13	13	24227716	13	23125716			TNFRSF19;TNFRSF19	NM_018647;NM_148957	Body;Body						TRUE
cg07725527	37	13	13	41931181	13	40829181			NAA16;NAA16;NAA16	NM_001110798;NM_024561;NM_018527	Body;Body;3'UTR								13:41930860-41931183	Unclassified_Cell_type_specific
cg22688656	37	13	13	109812464	13	108610465			MYO16	NM_015011	Body						TRUE
cg04103645	37	13	13	51898948	13	50796949											TRUE
cg02386957	37	13	13	111838481	13	110636482			ARHGEF7;ARHGEF7;ARHGEF7;ARHGEF7;ARHGEF7	NM_001113511;NM_001113513;NM_003899;NM_001113512;NM_145735	Body;TSS1500;5'UTR;Body;Body
cg27506442	37	13	13	30948716	13	29846716			LOC100188949	NR_024464	TSS1500								13:30948454-30948971	Unclassified
cg25376651	37	13	13	32505135	13	31403135			EEF1DP3	NR_027062	Body						TRUE
cg18582260	37	13	13	25085301	13	23983301	chr13:25086522-25087067	N_Shore	PARP4	NM_006437	5'UTR							13:23983282-23983406	13:25085164-25085973	Promoter_Associated_Cell_type_specific
cg20449382	37	13	13	68218088	13	67116089						rs11842763					TRUE
cg10373891	37	13	13	52338758	13	51236759											TRUE		13:52338328-52339644	Promoter_Associated	TRUE
cg17601191	37	13	13	31264764	13	30162764											TRUE		13:31264572-31264863	Promoter_Associated_Cell_type_specific	TRUE
cg23391288	37	13	13	49366203	13	48264204											TRUE				TRUE
cg26262576	37	13	13	20420028	13	19318028			ZMYM5;ZMYM5;ZMYM5	NM_001039650;NM_001039649;NM_001142684	Body;Body;Body						TRUE				TRUE
cg16728323	37	13	13	111212174	13	110010175	chr13:111213589-111214477	N_Shore	RAB20	NM_017817	Body								13:111212000-111212410	Unclassified_Cell_type_specific	TRUE
cg16766036	37	13	13	114800309	13	113818411	chr13:114803616-114803852	N_Shelf	RASA3	NM_007368	Body						TRUE	13:113818398-113818652
cg07328987	37	13	13	47188916	13	46086917			LRCH1;LRCH1;LRCH1	NM_015116;NM_001164213;NM_001164211	Body;Body;Body	rs78840481					TRUE
cg23954655	37	13	13	99223562	13	98021563			STK24	NM_001032296	Body						TRUE		13:99223254-99223800	Unclassified
cg26169783	37	13	13	34371837	13	33269837										DMR
cg09716613	37	13	13	33000534	13	31898534	chr13:33001249-33002078	N_Shore	N4BP2L1;N4BP2L1	NM_001079691;NM_052818	Body;Body								13:33000262-33000585	Promoter_Associated
cg16522412	37	13	13	33926811	13	32824811	chr13:33923930-33924781	S_Shelf				rs80175469
cg04339360	37	13	13	73635568	13	72533569	chr13:73632860-73634370	S_Shore	KLF5	NM_001730	Body					CDMR			13:73635515-73635676	Unclassified_Cell_type_specific
cg06927812	37	13	13	41718870	13	40616870											TRUE
cg16092330	37	14	14	105864430	14	104935475	chr14:105864480-105865465	N_Shore	PACS2;PACS2	NM_015197;NM_001100913	3'UTR;3'UTR								14:105864368-105865190	Promoter_Associated
cg16744996	37	14	14	70168865	14	69238618			KIAA0247	NM_014734	Body						TRUE
cg01513913	37	14	14	106329158	14	105400203							rs74565710					14:105400146-105400286
cg01208318	37	14	14	106329652	14	105400697	chr14:106333492-106333920	N_Shelf				rs72715470
cg14387626	37	14	14	106331803	14	105402848	chr14:106333492-106333920	N_Shore
cg10415171	37	14	14	77413900	14	76483653											TRUE		14:77413282-77414101	Unclassified
cg02577881	37	14	14	55739068	14	54808821	chr14:55737940-55738999	S_Shore	FBXO34;FBXO34	NM_017943;NM_152231	5'UTR;5'UTR	rs79639998							14:55737344-55739160	Promoter_Associated
cg11874976	37	14	14	101908830	14	100978583	chr14:101908781-101909022	Island										14:100978420-100978767	14:101908493-101909270	Unclassified_Cell_type_specific
cg16235995	37	14	14	32797149	14	31866900			AKAP6	NM_004274	TSS1500
cg09963856	37	14	14	93206959	14	92276712			LGMN;LGMN	NM_001008530;NM_005606	5'UTR;5'UTR
cg06617636	37	14	14	69256690	14	68326443	chr14:69256676-69257036	Island	ZFP36L1	NM_004926	Body					RDMR		14:68326368-68326767
cg23123972	37	14	14	23080613	14	22150453			ABHD4	NM_022060	3'UTR
cg12827637	37	14	14	69256791	14	68326544	chr14:69256676-69257036	Island	ZFP36L1	NM_004926	Body					RDMR		14:68326368-68326767
cg16425038	37	14	14	24641194	14	23711034	chr14:24641053-24642220	Island	REC8;REC8	NM_001048205;NM_005132	TSS200;TSS200	rs1043116			high-CpG:23710910-23711161			14:23710662-23712048	14:24640738-24641574	Promoter_Associated	TRUE
cg09257735	37	14	14	93581049	14	92650802	chr14:93581083-93582797	N_Shore	ITPK1;ITPK1;ITPK1	NM_001142593;NM_014216;NM_001142594	Body;Body;Body					RDMR		14:92650663-92652544
cg13695076	37	14	14	61225294	14	60295047			MNAT1	NM_002431	Body						TRUE
cg16426321	37	14	14	93507882	14	92577635			ITPK1;ITPK1;ITPK1	NM_001142593;NM_014216;NM_001142594	Body;Body;Body						TRUE
cg07009895	37	14	14	105877491	14	104948536	chr14:105877371-105878152	Island										14:104948467-104949164
cg00678668	37	14	14	55221389	14	54291139			SAMD4A;SAMD4A;SAMD4A	NM_001161576;NM_015589;NM_001161577	Body;Body;TSS200	rs34834851
cg18181923	37	14	14	99682269	14	98752022			BCL11B;BCL11B	NM_022898;NM_138576	Body;Body						TRUE	14:98752003-98752090
cg07941108	37	14	14	90741814	14	89811567											TRUE				TRUE
cg27043010	37	14	14	99712380	14	98782133	chr14:99711839-99713431	Island	BCL11B;BCL11B	NM_022898;NM_138576	Body;Body							14:98781505-98783184	14:99711971-99712498	Unclassified_Cell_type_specific	TRUE
cg15691199	37	14	14	23589419	14	22659259			CEBPE	NM_001805	TSS1500			TRUE					14:23588843-23589601	Promoter_Associated
cg07675477	37	14	14	99711840	14	98781593	chr14:99711839-99713431	Island	BCL11B;BCL11B	NM_022898;NM_138576	Body;Body							14:98781505-98783184
cg11115622	37	14	14	65169958	14	64239711	chr14:65170876-65172007	N_Shore	PLEKHG3	NM_015549	TSS1500		rs79757465			RDMR		14:64239614-64239814
cg06317348	37	14	14	99712369	14	98782122	chr14:99711839-99713431	Island	BCL11B;BCL11B	NM_022898;NM_138576	Body;Body		rs17095099					14:98781505-98783184	14:99711971-99712498	Unclassified_Cell_type_specific
cg13666041	37	14	14	69442697	14	68512450	chr14:69444639-69446826	N_Shore	ACTN1;ACTN1;ACTN1	NM_001130004;NM_001102;NM_001130005	Body;Body;Body					RDMR					TRUE
cg07119168	37	14	14	65225253	14	64295006			SPTB	NM_001024858	Body						TRUE				TRUE
cg01830256	37	14	14	105861940	14	104932985	chr14:105864480-105865465	N_Shelf	PACS2;PACS2	NM_015197;NM_001100913	3'UTR;3'UTR								14:105861611-105862008	Unclassified_Cell_type_specific
cg01577114	37	14	14	61906283	14	60976036			PRKCH	NM_006255	Body	rs8010451					TRUE		14:61905912-61906287	Unclassified_Cell_type_specific
cg16064425	37	14	14	101111348	14	100181101											TRUE
cg23108232	37	14	14	59628483	14	58698236											TRUE				TRUE
cg14936008	37	14	14	107260014	14	106331059
cg13027206	37	14	14	91866325	14	90936078			CCDC88C	NM_001080414	Body					DMR			14:91866155-91866847	Unclassified_Cell_type_specific
cg16528585	37	14	14	65464312	14	64534065			FNTB	NM_002028	Body						TRUE
cg23358740	37	14	14	102198157	14	101267910			C14orf72	NR_026774	Body		rs75630055				TRUE		14:102198043-102198341	Unclassified	TRUE
cg14217091	37	14	14	103285756	14	102355509			TRAF3;TRAF3;TRAF3	NM_145726;NM_003300;NM_145725	5'UTR;5'UTR;5'UTR						TRUE		14:103285582-103285828	Unclassified_Cell_type_specific
cg23831110	37	14	14	102785987	14	101855740	chr14:102785930-102786538	Island	ZNF839	NM_018335	TSS200							14:101855491-101856384	14:102785361-102787206	Promoter_Associated
cg26326621	37	14	14	77332983	14	76402736			C14orf166B	NM_194287	Body						TRUE
cg22908922	37	14	14	105855008	14	104926053	chr14:105851751-105851987	S_Shelf	PACS2;PACS2	NM_015197;NM_001100913	Body;Body										TRUE
cg10825315	37	14	14	81425912	14	80495665			TSHR;TSHR;TSHR	NM_001018036;NM_001142626;NM_000369	Body;Body;Body								14:81425690-81426151	Unclassified
cg21221767	37	14	14	65673646	14	64743399											TRUE		14:65673184-65673691	Unclassified_Cell_type_specific
cg13525276	37	14	14	81426012	14	80495765			TSHR;TSHR;TSHR	NM_001018036;NM_001142626;NM_000369	Body;Body;Body								14:81425690-81426151	Unclassified
cg18625627	37	14	14	81426015	14	80495768			TSHR;TSHR;TSHR	NM_001018036;NM_001142626;NM_000369	Body;Body;Body								14:81425690-81426151	Unclassified
cg21057323	37	14	14	103412980	14	102482733			CDC42BPB	NM_006035	Body							14:102482598-102482989	14:103412780-103413545	Unclassified
cg02464912	37	14	14	64319543	14	63389296	chr14:64319622-64320526	N_Shore	SYNE2;SYNE2	NM_015180;NM_182914	TSS200;TSS200							14:63388821-63390597
cg01013171	37	14	14	75716369	14	74786122											TRUE		14:75716071-75716953	Unclassified
cg14543285	37	14	14	103129037	14	102198790			RCOR1	NM_015156	Body						TRUE
cg11070172	37	14	14	23586812	14	22656652			CEBPE	NM_001805	Body							14:22656634-22656816
cg13589463	37	14	14	100920326	14	99990079			WDR25;WDR25	NM_024515;NM_001161476	Body;Body						TRUE
cg25573640	37	14	14	64228599	14	63298352												14:63298338-63298434
cg05398700	37	14	14	102677141	14	101746894	chr14:102680287-102680519	N_Shelf	WDR20	NM_181291	Body						TRUE	14:101746704-101747070
cg00478884	37	14	14	20978888	14	20048728			RNASE10	NM_001012975	1stExon		rs75463308
cg07102397	37	14	14	89864727	14	88934480			FOXN3;FOXN3	NM_005197;NM_001085471	Body;Body	rs35298966					TRUE
cg03209642	37	15	15	91427605	15	89228609	chr15:91427540-91427905	Island	FES;FES;FES;FES	NM_002005;NM_001143783;NM_001143784;NM_001143785	TSS200;TSS1500;TSS1500;TSS200		rs12592067					15:89228454-89228848			TRUE
cg09576762	37	15	15	99548859	15	97366382			LOC145814;LOC145814;LOC145814	NM_001167902;NM_001102612;NM_001102612	5'UTR;5'UTR;1stExon	rs76978834						15:97366233-97366395			TRUE
cg19433807	37	15	15	41058059	15	38845351	chr15:41055396-41056787	S_Shore	GCHFR	NM_005258	Body						TRUE		15:41057511-41058360	Promoter_Associated	TRUE
cg23325335	37	15	15	99979290	15	97796813												15:97796813-97796928	15:99978610-99979334	Unclassified_Cell_type_specific
cg05627765	37	15	15	70315909	15	68102963							rs74676429				TRUE		15:70315592-70315965	Unclassified	TRUE
cg26146569	37	15	15	31637592	15	29424884			KLF13	NM_015995	Body				low-CpG:29424884-29424923		TRUE
cg01647632	37	15	15	89438905	15	87239909	chr15:89438176-89438850	S_Shore	HAPLN3	NM_178232	TSS200								15:89437283-89439154	Promoter_Associated	TRUE
cg09641578	37	15	15	40734696	15	38521988	chr15:40732929-40734697	Island	BAHD1	NM_014952	5'UTR								15:40734521-40735170	Promoter_Associated
cg25729350	37	15	15	58624534	15	56411826							rs34595226			DMR					TRUE
cg02573468	37	15	15	41224537	15	39011829	chr15:41217789-41223180	S_Shore	DLL4	NM_019074	Body	rs76686366							15:41224199-41224573	Unclassified_Cell_type_specific
cg20737812	37	15	15	86336631	15	84137635	chr15:86337418-86338429	N_Shore	KLHL25	NM_022480	5'UTR	rs11629991							15:86336159-86336926	Promoter_Associated_Cell_type_specific
cg10083258	37	15	15	93362731	15	91163735										CDMR	TRUE		15:93362729-93364137	Promoter_Associated
cg00103299	37	15	15	93362247	15	91163251										CDMR	TRUE
cg26971042	37	15	15	70387217	15	68174271	chr15:70387929-70393206	N_Shore	TLE3;TLE3;TLE3	NM_001105192;NM_020908;NM_005078	Body;Body;Body
cg13163919	37	15	15	70388014	15	68175068	chr15:70387929-70393206	Island	TLE3;TLE3;TLE3	NM_001105192;NM_020908;NM_005078	Body;Body;Body							15:68174909-68177482
cg15022400	37	15	15	45028161	15	42815453			TRIM69;TRIM69	NM_080745;NM_182985	TSS1500;TSS1500						TRUE
cg09747445	37	15	15	70387268	15	68174322	chr15:70387929-70393206	N_Shore	TLE3;TLE3;TLE3	NM_001105192;NM_020908;NM_005078	Body;Body;Body
cg09164206	37	15	15	70786271	15	68573325											TRUE		15:70786174-70786695	Unclassified
cg08290738	37	15	15	76222477	15	74009532			FBXO22;FBXO22	NM_012170;NM_147188	3'UTR;Body	rs59994763
cg18247172	37	15	15	91370233	15	89171237						rs76155974						15:89170807-89171377
cg15431934	37	15	15	40759208	15	38546500	chr15:40763162-40764196	N_Shelf	BAHD1	NM_014952	3'UTR
cg03702533	37	15	15	77830579	15	75617634											TRUE		15:77830260-77830720	Unclassified_Cell_type_specific
cg16210395	37	15	15	57802103	15	55589395			CGNL1	NM_032866	Body		rs73423507				TRUE
cg17396638	37	15	15	91423337	15	89224341	chr15:91423329-91423583	Island	FURIN	NM_002569	Body							15:89224334-89224449
cg26810157	37	15	15	57579076	15	55366368			TCF12;TCF12;TCF12;TCF12;TCF12	NM_207040;NM_207037;NM_003205;NM_207038;NM_207036	3'UTR;3'UTR;3'UTR;3'UTR;3'UTR						TRUE
cg03795574	37	15	15	99256874	15	97074397			IGF1R	NM_000875	Body						TRUE		15:99256720-99257055	Unclassified_Cell_type_specific
cg19574915	37	15	15	89195555	15	86996559			ISG20	NM_002201	Body						TRUE		15:89195313-89195596	Promoter_Associated_Cell_type_specific
cg13039199	37	15	15	92455658	15	90256662	chr15:92459266-92459678	N_Shelf	SLCO3A1;SLCO3A1	NM_001145044;NM_013272	Body;Body		rs75932900
cg00324520	37	15	15	41411926	15	39199218	chr15:41408059-41408856	S_Shelf
cg18939241	37	15	15	26109394	15	23660487	chr15:26107503-26108818	S_Shore	ATP10A	NM_024490	TSS1500
cg24847625	37	15	15	40660063	15	38447355	chr15:40659971-40660899	Island	DISP2	NM_033510	Body						TRUE	15:38447281-38448160	15:40659039-40661131	Promoter_Associated
cg05169988	37	15	15	99204912	15	97022435			IGF1R	NM_000875	Body						TRUE
cg08462055	37	15	15	64944023	15	62731076			ZNF609	NM_015042	Body						TRUE		15:64943717-64944159	Unclassified
cg27405128	37	15	15	58540402	15	56327694							rs74796208				TRUE
cg17827208	37	15	15	99470414	15	97287937			IGF1R	NM_000875	Body						TRUE
cg26167930	37	15	15	64363681	15	62150734											TRUE				TRUE
cg13856674	37	15	15	93722590	15	91523594												15:91523503-91523638
cg12240358	37	15	15	83619523	15	81410527	chr15:83620950-83621727	N_Shore	HOMER2;HOMER2;HOMER2;HOMER2	NM_199330;NM_004839;NM_199332;NM_199331	Body;Body;Body;Body					CDMR			15:83619518-83619889	Unclassified_Cell_type_specific
cg24002003	37	15	15	101668143	15	99485666											TRUE		15:101667410-101668295	Promoter_Associated	TRUE
cg10342963	37	15	15	99443213	15	97260736			IGF1R	NM_000875	Body						TRUE	15:97260646-97260815
cg12483340	37	15	15	42503039	15	40290331	chr15:42500160-42500561	S_Shelf	TMEM87A	NM_015497	3'UTR
cg18812353	37	15	15	56385430	15	54172722			RFX7	NM_022841	3'UTR
cg18646851	37	15	15	92934809	15	90735813	chr15:92936677-92938521	N_Shore								CDMR
cg11952340	37	15	15	63814440	15	61601493			USP3	NM_006537	Body						TRUE
cg26877077	37	15	15	55585235	15	53372527	chr15:55581772-55582571	S_Shelf
cg13085627	37	15	15	101597169	15	99414692	chr15:101593447-101593882	S_Shelf	LRRK1	NM_024652	Body
cg02900356	37	16	16	31214494	16	31121995	chr16:31213566-31214287	S_Shore	PYCARD;PYCARD	NM_013258;NM_145182	TSS1500;TSS1500								16:31212787-31214820	Promoter_Associated	TRUE
cg09115984	37	16	16	31214426	16	31121927	chr16:31213566-31214287	S_Shore	PYCARD;PYCARD	NM_013258;NM_145182	TSS200;TSS200							16:31121068-31121965	16:31212787-31214820	Promoter_Associated	TRUE
cg01453111	37	16	16	87798736	16	86356237	chr16:87799123-87799747	N_Shore	KLHDC4	NM_017566	Body
cg02021288	37	16	16	11435867	16	11343368	chr16:11439186-11439767	N_Shelf
cg05723552	37	16	16	57026029	16	55583530	chr16:57023190-57023768	S_Shelf	NLRC5	NM_032206	5'UTR
cg16645423	37	16	16	28328386	16	28235887	chr16:28331225-28332489	N_Shelf	SBK1	NM_001024401	5'UTR								16:28328301-28329897	Unclassified
cg08549241	37	16	16	89440133	16	87967634	chr16:89438503-89438850	S_Shore	ANKRD11	NM_013275	5'UTR						TRUE	16:87967232-87967714			TRUE
cg07661835	37	16	16	89163578	16	87691079	chr16:89167116-89167482	N_Shelf	ACSF3;ACSF3;ACSF3	NR_023316;NM_001127214;NM_174917	Body;5'UTR;5'UTR							16:87690584-87691566	16:89163402-89163779	Promoter_Associated_Cell_type_specific
cg09830866	37	16	16	771714	16	711715	chr16:770620-772158	Island	FAM173A	NM_023933	Body	rs71823203		TRUE				16:710647-712415	16:771096-771758	Promoter_Associated
cg18653534	37	16	16	772142	16	712143	chr16:770620-772158	Island	FAM173A	NM_023933	Body							16:710647-712415
cg27182935	37	16	16	89790473	16	88317974	chr16:89786837-89789089	S_Shore	ZNF276;ZNF276	NM_152287;NM_001113525	Body;Body		rs79021483						16:89789956-89790568	Promoter_Associated
cg08159663	37	16	16	57022486	16	55579987	chr16:57023190-57023768	N_Shore	NLRC5	NM_032206	TSS1500						TRUE
cg05981394	37	16	16	28942152	16	28849653			CD19	NM_001770	TSS1500
cg26547698	37	16	16	89489058	16	88016559	chr16:89487760-89488158	S_Shore	ANKRD11	NM_013275	5'UTR		rs75300484				TRUE	16:88016464-88016590	16:89488834-89489682	Promoter_Associated_Cell_type_specific
cg27027151	37	16	16	27461638	16	27369139			IL21R;IL21R;IL21R	NM_181078;NM_181079;NM_021798	3'UTR;3'UTR;3'UTR						TRUE		16:27460950-27461804	Unclassified
cg00407537	37	16	16	57576394	16	56133895			GPR114	NM_153837	TSS1500
cg09662852	37	16	16	11707685	16	11615186											TRUE		16:11707645-11707961	Unclassified_Cell_type_specific
cg02328930	37	16	16	85591871	16	84149372	chr16:85586938-85590618	S_Shore											16:85590758-85592263	Promoter_Associated
cg08645860	37	16	16	85969301	16	84526802												16:84526802-84526913
cg03848483	37	16	16	85969392	16	84526893												16:84526802-84526913
cg09671611	37	16	16	57577474	16	56134975			GPR114	NM_153837	5'UTR			TRUE
cg06074534	37	16	16	85020055	16	83577556			ZDHHC7;ZDHHC7	NM_001145548;NM_017740	Body;Body							16:83577265-83577568
cg08916477	37	16	16	30391350	16	30298851	chr16:30389035-30390631	S_Shore	2015-09-01	NM_052838	Body
cg26600461	37	16	16	89101757	16	87629258											TRUE
cg01646516	37	16	16	50815179	16	49372680			CYLD;CYLD;CYLD	NM_001042412;NM_015247;NM_001042355	Body;Body;Body								16:50815068-50815394	Gene_Associated_Cell_type_specific
cg03120102	37	16	16	78991723	16	77549224			WWOX	NM_016373	Body							16:77549216-77549295
cg00762678	37	16	16	89003235	16	87530736	chr16:89006334-89008600	N_Shelf	CBFA2T3;CBFA2T3	NM_175931;NM_005187	5'UTR;Body							16:87530736-87531502	16:89003186-89003865	Unclassified_Cell_type_specific	TRUE
cg02187822	37	16	16	89003166	16	87530667	chr16:89006334-89008600	N_Shelf	CBFA2T3;CBFA2T3	NM_175931;NM_005187	5'UTR;Body							16:87530418-87530668			TRUE
cg02256631	37	16	16	31342952	16	31250453	chr16:31342452-31343140	Island	ITGAM;ITGAM	NM_001145808;NM_000632	Body;Body					DMR		16:31249988-31251004	16:31342395-31343072	Unclassified_Cell_type_specific
cg06832898	37	16	16	89033785	16	87561286	chr16:89033529-89033786	Island	CBFA2T3	NM_005187	Body							16:87561043-87561848	16:89033716-89033956	Unclassified_Cell_type_specific
cg03743205	37	16	16	88600835	16	87128336	chr16:88599610-88601530	Island	ZFPM1	NM_153813	Body							16:87127112-87129031	16:88600505-88601035	Unclassified
cg10096215	37	16	16	68034002	16	66591503			DPEP2	NM_022355	TSS1500						TRUE
cg03186440	37	16	16	89042185	16	87569686			CBFA2T3	NM_005187	Body							16:87569291-87569869	16:89041875-89042224	Promoter_Associated_Cell_type_specific
cg23606023	37	16	16	89042948	16	87570449			CBFA2T3	NM_005187	Body			TRUE					16:89042914-89043075	Promoter_Associated
cg09421111	37	16	16	57673122	16	56230623			GPR56;GPR56;GPR56;GPR56;GPR56;GPR56;GPR56;GPR56	NM_001145773;NM_001145774;NM_005682;NM_001145771;NM_201525;NM_201524;NM_001145772;NM_001145770	5'UTR;TSS200;5'UTR;5'UTR;5'UTR;5'UTR;5'UTR;5'UTR		rs7187902
cg04593780	37	16	16	3150150	16	3090151												16:3090144-3090415	16:3149889-3150603	Unclassified
cg06460328	37	16	16	89003037	16	87530538	chr16:89006334-89008600	N_Shelf	CBFA2T3;CBFA2T3	NM_175931;NM_005187	5'UTR;Body							16:87530418-87530668			TRUE
cg04320635	37	16	16	85618663	16	84176164											TRUE	16:84175890-84176214
cg02192218	37	16	16	28500049	16	28407550	chr16:28502813-28503491	N_Shelf	CLN3;CLN3	NM_001042432;NM_000086	Body;Body
cg27026192	37	16	16	57836960	16	56394461	chr16:57835955-57836989	Island	KIFC3;KIFC3	NM_005550;NM_001130100	TSS1500;TSS1500					CDMR					TRUE
cg09417761	37	16	16	3645724	16	3585725			BTBD12	NM_032444	Body							16:3585614-3585922
cg09875326	37	16	16	85665049	16	84222550	chr16:85666621-85667149	N_Shore	KIAA0182;KIAA0182	NM_001134473;NM_014615	5'UTR;Body								16:85664979-85665259	Promoter_Associated_Cell_type_specific
cg09596260	37	16	16	50338380	16	48895881			ADCY7	NM_001114	Body	rs79253515						16:48895822-48895887
cg27366532	37	16	16	3843012	16	3783013			CREBBP;CREBBP	NM_001079846;NM_004380	Body;Body						TRUE
cg03699843	37	16	16	50701064	16	49258565			SNX20;SNX20	NM_153337;NM_001144972	3'UTR;3'UTR								16:50698948-50701771	Promoter_Associated
cg08580187	37	16	16	84027871	16	82585372	chr16:84029456-84029710	N_Shore	NECAB2	NM_019065	Body						TRUE				TRUE
cg08331345	37	16	16	28995882	16	28903383			LAT;LAT;LAT;LAT	NM_001014989;NM_001014987;NM_014387;NM_001014988	TSS1500;TSS1500;TSS1500;TSS1500								16:28995820-28997267	Unclassified_Cell_type_specific
cg01681367	37	16	16	29676071	16	29583572	chr16:29675845-29676120	Island	SPN;SPN	NM_001030288;NM_003123	Body;Body							16:29583360-29583596	16:29675456-29676411	Promoter_Associated
cg07635227	37	16	16	4714815	16	4654816			MGRN1;MGRN1;MGRN1;MGRN1	NM_015246;NM_001142291;NM_001142290;NM_001142289	Body;Body;Body;Body				low-CpG:4654363-4654888				16:4714348-4715526	Promoter_Associated_Cell_type_specific
cg09300089	37	16	16	89539230	16	88066731			ANKRD11	NM_013275	5'UTR						TRUE
cg06575692	37	16	16	68112968	16	66670469			DUS2L	NM_017803	3'UTR
cg10104480	37	16	16	72955250	16	71512751			ZFHX3;ZFHX3	NM_001164766;NM_006885	Body;Body						TRUE	16:71512722-71512874
cg06470626	37	16	16	22364961	16	22272462			CDR2	NM_001802	Body						TRUE
cg01156249	37	16	16	4714794	16	4654795			MGRN1;MGRN1;MGRN1;MGRN1	NM_015246;NM_001142291;NM_001142290;NM_001142289	Body;Body;Body;Body				low-CpG:4654363-4654888				16:4714348-4715526	Promoter_Associated_Cell_type_specific
cg07597976	37	16	16	28943019	16	28850520			CD19	NM_001770	TSS1500			TRUE
cg07877964	37	16	16	9023363	16	8930864			USP7	NM_003470	Body						TRUE
cg16995959	37	16	16	87511500	16	86069001	chr16:87511359-87511628	Island	ZCCHC14	NM_015144	Body							16:86068861-86069129
cg14102807	37	16	16	28943677	16	28851178			CD19	NM_001770	Body			TRUE					16:28943616-28943833	Unclassified_Cell_type_specific
cg00867406	37	16	16	89997889	16	88525390	chr16:90000351-90000687	N_Shelf	TUBB3	NM_006086	Body
cg06060703	37	16	16	773998	16	713999	chr16:770620-772158	S_Shore	CCDC78	NM_001031737	Body		rs73489336						16:773913-774359	Unclassified
cg24071064	37	16	16	88765233	16	87292734	chr16:88765041-88765399	Island	RNF166	NM_178841	Body							16:87292325-87293244
cg02582213	37	16	16	89441654	16	87969155	chr16:89438503-89438850	S_Shelf	ANKRD11	NM_013275	5'UTR						TRUE	16:87969006-87969156	16:89441647-89441723	Unclassified_Cell_type_specific
cg03873826	37	16	16	68407311	16	66964812	chr16:68404907-68406273	S_Shore	SMPD3	NM_018667	5'UTR
cg02016178	37	16	16	3628416	16	3568417			NLRC3	NM_178844	TSS1500								16:3628217-3629698	Unclassified_Cell_type_specific	TRUE
cg04606170	37	16	16	3628412	16	3568413			NLRC3	NM_178844	TSS1500								16:3628217-3629698	Unclassified_Cell_type_specific	TRUE
cg06141561	37	16	16	2011215	16	1951216	chr16:2009496-2009919	S_Shore	NDUFB10	NM_004548	Body		rs11552966						16:2010918-2011462	Promoter_Associated_Cell_type_specific
cg03849755	37	16	16	595548	16	535549	chr16:595847-596197	N_Shore	SOLH	NM_005632	5'UTR							16:535454-535692
cg22734315	37	16	16	81069742	16	79627243	chr16:81069532-81070163	Island	ATMIN	NM_015251	1stExon			TRUE				16:79626757-79627758	16:81068603-81070498	Promoter_Associated
cg04665287	37	16	16	2590387	16	2530388	chr16:2588034-2588556	S_Shore	PDPK1;PDPK1	NM_031268;NM_002613	Body;Body	rs12929793	rs74003027						16:2589578-2591215	Unclassified_Cell_type_specific	TRUE
cg04045544	37	16	16	27298091	16	27205592											TRUE				TRUE
cg00599219	37	16	16	3307037	16	3247038	chr16:3304351-3304696	S_Shelf	MEFV	NM_000243	TSS1500
cg07450021	37	16	16	85097151	16	83654652			KIAA0513	NM_014732	5'UTR
cg02481950	37	16	16	21665002	16	21572503			METTL9;IGSF6;METTL9	NM_001077180;NM_005849;NM_016025	Body;TSS1500;Body
cg06400255	37	16	16	30063046	16	29970547	chr16:30064200-30064678	N_Shore	ALDOA	NM_000034	TSS1500
cg09712234	37	16	16	30614413	16	30521914	chr16:30615777-30616286	N_Shore					rs62057170				TRUE
cg02497428	37	16	16	21665138	16	21572639			METTL9;IGSF6;METTL9	NM_001077180;NM_005849;NM_016025	Body;TSS1500;Body			TRUE
cg03963853	37	16	16	4732369	16	4672370	chr16:4732219-4732487	Island	MGRN1;MGRN1;MGRN1;MGRN1	NM_015246;NM_001142291;NM_001142290;NM_001142289	Body;Body;Body;Body							16:4671578-4673185
cg10274029	37	16	16	85981336	16	84538837	chr16:85981652-85981965	N_Shore								DMR		16:84538824-84538927	16:85980941-85982051	Promoter_Associated
cg26562691	37	16	16	23850404	16	23757905	chr16:23846941-23848102	S_Shelf	PRKCB;PRKCB	NM_002738;NM_212535	Body;Body					RDMR
cg02544257	37	16	16	70510663	16	69068164	chr16:70507026-70507246	S_Shelf	FUK	NM_145059	Body						TRUE		16:70510195-70511109	Unclassified	TRUE
cg26506790	37	16	16	85873323	16	84430824												16:84430744-84430853
cg27507473	37	16	16	86002958	16	84560459	chr16:86006195-86007687	N_Shelf									TRUE
cg05249026	37	16	16	11031524	16	10939025	chr16:11035496-11036696	N_Shelf	DEXI	NM_014015	3'UTR								16:11031403-11031601	Promoter_Associated_Cell_type_specific
cg08428292	37	16	16	85981373	16	84538874	chr16:85981652-85981965	N_Shore										16:84538824-84538927	16:85980941-85982051	Promoter_Associated
cg07468327	37	16	16	54170217	16	52727718											TRUE
cg22381196	37	16	16	72041376	16	70598877	chr16:72042347-72042888	N_Shore	DHODH	NM_001361	TSS1500			TRUE
cg10532310	37	16	16	2987035	16	2927036			FLYWCH1;FLYWCH1	NM_020912;NM_032296	Body;Body
cg00084577	37	16	16	30721139	16	30628640			SNORA30;SRCAP	NR_002966;NM_006662	TSS1500;Body
cg08472633	37	16	16	88907370	16	87434871	chr16:88908433-88908698	N_Shore	GALNS	NM_000512	Body	rs7196835						16:87434579-87434994
cg26133266	37	17	17	37380827	17	34634353	chr17:37380953-37382363	N_Shore	STAC2	NM_198993	Body							17:34634221-34634354
cg12324629	37	17	17	19771548	17	19712140	chr17:19771609-19771814	N_Shore	ULK2;ULK2	NM_014683;NM_001142610	TSS1500;TSS1500			TRUE				17:19710693-19712455
cg01435401	37	17	17	263615	17	263961	chr17:263083-263412	S_Shore	C17orf97	NM_001013672	Body		rs75457484					17:263412-264172
cg02366988	37	17	17	63558245	17	60988707	chr17:63555902-63557362	S_Shore	AXIN2	NM_004655	TSS1500	rs74006843						17:60988620-60988894	17:63558039-63558588	Promoter_Associated
cg17332306	37	17	17	76259456	17	73771051										DMR			17:76259190-76259595	Unclassified
cg11793449	37	17	17	76313872	17	73825467	chr17:76309952-76310551	S_Shelf											17:76313702-76314033	Unclassified_Cell_type_specific	TRUE
cg09300114	37	17	17	73084329	17	70595924	chr17:73083866-73084495	Island	SLC16A5	NM_004695	5'UTR			TRUE				17:70595438-70595980	17:73083550-73084725	Unclassified
cg05041073	37	17	17	37774893	17	35028419	chr17:37774076-37774591	S_Shore										17:35028378-35028461
cg24955845	37	17	17	33775779	17	30799892	chr17:33775294-33775794	Island	SLFN13;SLFN13	NM_144682;NM_144682	1stExon;5'UTR	rs16970988					TRUE	17:30799431-30800006	17:33774969-33775989	Promoter_Associated	TRUE
cg22041033	37	17	17	79884562	17	77477853	chr17:79884679-79887084	N_Shore	LOC92659;MAFG	NR_015454;NM_002359	TSS1500;5'UTR								17:79884481-79884962	Unclassified
cg25554283	37	17	17	63558259	17	60988721	chr17:63555902-63557362	S_Shore	AXIN2	NM_004655	TSS1500		rs74006843					17:60988620-60988894	17:63558039-63558588	Promoter_Associated
cg02147681	37	17	17	17603837	17	17544562	chr17:17603583-17604147	Island	RAI1	NM_030665	5'UTR						TRUE	17:17544334-17544910			TRUE
cg03909504	37	17	17	25959847	17	22983974			LGALS9;LGALS9;LGALS9	NR_024043;NM_002308;NM_009587	Body;Body;Body	rs80039903					TRUE				TRUE
cg06875131	37	17	17	63554468	17	60984930	chr17:63555902-63557362	N_Shore	AXIN2	NM_004655	Body							17:60984888-60985169
cg04862556	37	17	17	33775933	17	30800046	chr17:33776553-33776888	N_Shore	SLFN13	NM_144682	TSS200						TRUE		17:33774969-33775989	Promoter_Associated	TRUE
cg14728380	37	17	17	80280330	17	77873619	chr17:80278861-80279563	S_Shore	SECTM1	NM_003004	Body					DMR			17:80280321-80280571	Unclassified_Cell_type_specific
cg04658357	37	17	17	18911043	17	18851768	chr17:18906909-18908243	S_Shelf	SLC5A10;SLC5A10	NM_001042450;NM_152351	Body;Body
cg05012902	37	17	17	8065517	17	8006242	chr17:8065909-8066494	N_Shore	VAMP2	NM_014232	Body										TRUE
cg02500691	37	17	17	79476186	17	77090781	chr17:79478235-79482426	N_Shelf				rs2004886				RDMR			17:79476008-79476189	Promoter_Associated_Cell_type_specific
cg13068915	37	17	17	60746154	17	58099886	chr17:60744507-60744879	S_Shore	MRC2	NM_006039	Body										TRUE
cg10833838	37	17	17	61042718	17	58396450	chr17:61043325-61044408	N_Shore										17:58396369-58396631
cg17645598	37	17	17	42288541	17	39644067	chr17:42287692-42288392	S_Shore	UBTF;UBTF;UBTF	NM_001076684;NM_014233;NM_001076683	Body;Body;Body								17:42288394-42288707	Gene_Associated	TRUE
cg05483571	37	17	17	77901224	17	75515819	chr17:77901065-77901333	Island										17:75515617-75515882
cg00265360	37	17	17	1101278	17	1048028											TRUE		17:1100988-1101829	Unclassified	TRUE
cg01019875	37	17	17	6945620	17	6886344	chr17:6945389-6947521	Island	SLC16A11	NM_153357	Body							17:6886151-6888245			TRUE
cg14377703	37	17	17	19647973	17	19588565	chr17:19648139-19648492	N_Shore	ALDH3A1;ALDH3A1;ALDH3A1	NM_001135167;NM_001135168;NM_000691	Body;Body;Body						TRUE		17:19647838-19649185	Unclassified	TRUE
cg18207999	37	17	17	37914349	17	35167875	chr17:37910088-37911190	S_Shelf								RDMR			17:37914211-37914742	Unclassified_Cell_type_specific
cg24983862	37	17	17	65242497	17	62672959	chr17:65240725-65242498	Island	HELZ	NM_014877	TSS1500							17:62672413-62672960	17:65242235-65242498	Promoter_Associated
cg12325286	37	17	17	55332820	17	52687819	chr17:55333068-55334245	N_Shore	MSI2	NM_138962	TSS1500
cg12061069	37	17	17	2755793	17	2702543	chr17:2756101-2757938	N_Shore	RAP1GAP2;RAP1GAP2	NM_015085;NM_001100398	Body;Body
cg18056303	37	17	17	19770234	17	19710826	chr17:19770306-19771508	N_Shore	ULK2;ULK2	NM_014683;NM_001142610	Body;Body							17:19710693-19712455	17:19770070-19771444	Promoter_Associated
cg07881210	37	17	17	398090	17	344840						rs11247557						17:344798-344890
cg19494913	37	17	17	54675231	17	52030230	chr17:54674873-54675232	Island										17:52029787-52030258
cg10318678	37	17	17	74308979	17	71820574			PRPSAP1	NM_002766	Body							17:71820548-71820654
cg04162316	37	17	17	78786355	17	76400950	chr17:78789590-78789832	N_Shelf	RPTOR;RPTOR	NM_001163034;NM_020761	Body;Body	rs2672903							17:78786023-78786394	Unclassified_Cell_type_specific
cg25294526	37	17	17	7786177	17	7726902	chr17:7788261-7789091	N_Shelf					rs73233646
cg04798684	37	17	17	74309056	17	71820651			PRPSAP1	NM_002766	Body							17:71820548-71820654
cg10426084	37	17	17	1640472	17	1587222	chr17:1637053-1637492	S_Shelf	WDR81;WDR81;WDR81;WDR81	NM_001163673;NM_152348;NM_001163811;NM_001163809	Body;Body;Body;Body						TRUE	17:1587169-1587648			TRUE
cg26210721	37	17	17	74309004	17	71820599			PRPSAP1	NM_002766	Body							17:71820548-71820654
cg25558027	37	17	17	9930194	17	9870919			GAS7;GAS7;GAS7	NM_201432;NM_201433;NM_001130831	Body;Body;TSS1500		rs78228640				TRUE
cg12311002	37	17	17	34391735	17	31415848			CCL18	NM_002988	1stExon	rs2015070
cg15137213	37	17	17	585596	17	532346			VPS53;VPS53	NM_018289;NM_001128159	Body;Body						TRUE		17:585546-585775	Unclassified_Cell_type_specific
cg16519762	37	17	17	7792134	17	7732859	chr17:7788261-7789091	S_Shelf	CHD3;CHD3;CHD3	NM_001005271;NM_005852;NM_001005273	Body;TSS200;TSS200					RDMR	TRUE		17:7791365-7793314	Promoter_Associated
cg25507121	37	17	17	62051767	17	59405499			SCN4A	NM_000334	TSS1500						TRUE				TRUE
cg11393185	37	17	17	1202015	17	1148765			TUSC5	NM_172367	3'UTR						TRUE	17:1148667-1148967	17:1201742-1202490	Unclassified_Cell_type_specific
cg24874977	37	17	17	79371256	17	76985851	chr17:79366806-79374742	Island										17:76985851-76986204
cg21253721	37	17	17	1202092	17	1148842			TUSC5	NM_172367	3'UTR						TRUE	17:1148667-1148967	17:1201742-1202490	Unclassified_Cell_type_specific
cg20569893	37	17	17	27220101	17	24244227	chr17:27224005-27224873	N_Shelf	FLOT2	NM_004475	Body								17:27219958-27220516	Unclassified_Cell_type_specific
cg05504117	37	17	17	71898904	17	69410499	chr17:71897970-71898420	S_Shore									TRUE	17:69410333-69410578
cg05264101	37	17	17	75880308	17	73391903	chr17:75883803-75884328	N_Shelf	FLJ45079	NR_028337	TSS200								17:75880203-75880350	Unclassified
cg10723711	37	17	17	7348379	17	7289103	chr17:7348274-7348830	Island	CHRNB1	NM_000747	TSS200		rs76736363		high-CpG:7289048-7289566			17:7289022-7289995			TRUE
cg24865110	37	17	17	57407818	17	54762600	chr17:57408787-57410145	N_Shore	YPEL2	NM_001005404	TSS1500						TRUE		17:57406381-57407893	Unclassified
cg09187054	37	17	17	1202156	17	1148906			TUSC5	NM_172367	3'UTR						TRUE	17:1148667-1148967	17:1201742-1202490	Unclassified_Cell_type_specific
cg10510337	37	17	17	76666264	17	74177859												17:74177607-74178145
cg26604214	37	17	17	2907678	17	2854428			RAP1GAP2;RAP1GAP2	NM_015085;NM_001100398	Body;Body						TRUE	17:2854341-2854824	17:2906861-2908415	Promoter_Associated
cg17202724	37	17	17	61916730	17	59270462	chr17:61919659-61920656	N_Shelf	SMARCD2;SMARCD2	NM_003077;NM_001098426	Body;Body						TRUE		17:61916655-61916877	Unclassified_Cell_type_specific
cg21500092	37	17	17	4245206	17	4191955			UBE2G1	NM_003342	Body						TRUE
cg06909288	37	17	17	29302666	17	26326792			RNF135;DPRXP4;RNF135	NM_032322;NR_002221;NM_197939	Body;Body;Body
cg11133963	37	17	17	47297512	17	44652511	chr17:47296969-47297314	S_Shore	ABI3;ABI3	NM_001135186;NM_016428	Body;Body							17:44652498-44652560			TRUE
cg08087047	37	17	17	72461209	17	69972804			CD300A	NM_007261	TSS1500
cg06786600	37	17	17	38666816	17	35920342											TRUE
cg13240704	37	17	17	80167171	17	77760460	chr17:80170322-80171302	N_Shelf	CCDC57	NM_198082	5'UTR	rs7223149
cg08701659	37	17	17	80810104	17	78403393			TBCD	NM_005993	Body							17:78403247-78404176
cg11625077	37	17	17	80880861	17	78474150			TBCD	NM_005993	Body							17:78474035-78474297
cg04482712	37	17	17	72757293	17	70268888			SLC9A3R1	NM_004252	Body										TRUE
cg20413441	37	17	17	47588046	17	44943045	chr17:47590142-47590415	N_Shelf	NGFR	NM_002507	Body								17:47588021-47588137	Unclassified_Cell_type_specific
cg26350921	37	17	17	77987482	17	75602077	chr17:77983980-77984482	S_Shelf	TBC1D16	NM_019020	5'UTR							17:75601875-75602085
cg23443627	37	17	17	72462164	17	69973759			CD300A	NM_007261	TSS1500
cg19503963	37	17	17	2085005	17	2031755			SMG6;SMG6	NM_017575;NM_001170957	Body;Body						TRUE				TRUE
cg00970435	37	17	17	66380327	17	63891922			ARSG	NM_014960	Body						TRUE		17:66380183-66380390	Unclassified_Cell_type_specific
cg23792308	37	17	17	14104659	17	14045384			COX10	NM_001303	Body						TRUE		17:14104376-14105345	Unclassified
cg23551494	37	17	17	39495535	17	36749061											TRUE		17:39495199-39495682	Unclassified_Cell_type_specific
cg13559306	37	17	17	41534491	17	38890017											TRUE				TRUE
cg25436152	37	17	17	954490	17	901240	chr17:951746-952265	S_Shelf	ABR;ABR;ABR	NM_021962;NM_001092;NM_001159746	Body;Body;Body							17:901127-901267
cg12870750	37	17	17	7791882	17	7732607	chr17:7788261-7789091	S_Shelf	CHD3;CHD3;CHD3	NM_001005271;NM_005852;NM_001005273	Body;TSS1500;TSS1500					RDMR	TRUE		17:7791365-7793314	Promoter_Associated
cg20610619	37	17	17	14212480	17	14153205	chr17:14212363-14212788	Island	HS3ST3B1	NM_006041	Body							17:14153089-14154034	17:14212020-14213334	Promoter_Associated_Cell_type_specific
cg12348588	37	17	17	72352897	17	69864492	chr17:72352827-72353798	Island	BTBD17	NM_001080466	Body					DMR		17:69864453-69865441	17:72352267-72353572	Unclassified_Cell_type_specific
cg15796340	37	17	17	74527554	17	72039149			CYGB	NM_134268	Body							17:72038786-72039215
cg17233517	37	17	17	45285328	17	42640327			MYL4;MYL4	NM_001002841;NM_002476	TSS1500;TSS1500
cg25112590	37	17	17	3870415	17	3817164	chr17:3867059-3868095	S_Shelf
cg02294870	37	17	17	41479663	17	38835189	chr17:41476220-41476715	S_Shelf
cg22498365	37	17	17	80829028	17	78422317	chr17:80829533-80829871	N_Shore	TBCD	NM_005993	Body	rs80351902	rs79586665					17:78422275-78422447	17:80828585-80829321	Unclassified
cg02212339	37	17	17	3493666	17	3440415			TRPV1;TRPV1;TRPV1;TRPV1	NM_080704;NM_018727;NM_080706;NM_080705	Body;Body;Body;Body							17:3440312-3440416
cg11661493	37	17	17	74423978	17	71935573			UBE2O	NM_022066	Body						TRUE
cg20682376	37	17	17	16875542	17	16816267			TNFRSF13B	NM_012452	TSS200
cg24777505	37	17	17	80829604	17	78422893	chr17:80829533-80829871	Island	TBCD	NM_005993	Body							17:78422727-78423416	17:80829598-80829877	Unclassified	TRUE
cg04819180	37	17	17	80829157	17	78422446	chr17:80829533-80829871	N_Shore	TBCD	NM_005993	Body							17:78422275-78422447	17:80828585-80829321	Unclassified
cg25183263	37	17	17	25949090	17	22973217			KSR1	NM_014238	3'UTR								17:25949075-25949200	Unclassified_Cell_type_specific
cg01810575	37	17	17	79415682	17	77030277	chr17:79415492-79415783	Island	BAHCC1	NM_001080519	Body							17:77030047-77030280
cg24073994	37	17	17	38511770	17	35765296			RARA;RARA;RARA;RARA	NM_001145301;NM_000964;NM_001024809;NM_001145302	Body;Body;Body;Body							17:35765089-35765592	17:38510740-38512198	Gene_Associated
cg18657751	37	17	17	9834056	17	9774781			GAS7;GAS7;GAS7;GAS7	NM_201432;NM_001130831;NM_201433;NM_003644	Body;Body;Body;Body	rs3786114					TRUE
cg00639656	37	17	17	27050360	17	24074487	chr17:27052941-27054084	N_Shelf	SNORD42A;RPL23A;SNORD4B	NR_000014;NM_000984;NR_000009	TSS200;Body;TSS1500
cg16301617	37	17	17	76128906	17	73640501	chr17:76127521-76128406	S_Shore	TMC8;TMC6	NM_152468;NM_007267	Body;TSS1500			TRUE
cg18437480	37	17	17	76130305	17	73641900	chr17:76127521-76128406	S_Shore	TMC8	NM_152468	Body							17:73641728-73642172	17:76129950-76131216	Promoter_Associated	TRUE
cg08120389	37	17	17	19881268	17	19821860	chr17:19880676-19881633	Island	AKAP10	NM_007202	TSS200							17:19821283-19822340	17:19880211-19882132	Promoter_Associated
cg11117099	37	17	17	43325657	17	40681440	chr17:43324689-43325729	Island	LOC100133991	NR_024434	Body							17:40680473-40681503	17:43325565-43325864	Promoter_Associated
cg03919779	37	17	17	16284127	17	16224852	chr17:16283927-16284768	Island	UBB	NM_018955	TSS1500				high-CpG:16224834-16225439				17:16283787-16285757	Promoter_Associated
cg22675702	37	17	17	20026062	17	19966654			CYTSB;CYTSB	NM_152904;NM_001033553	Body;Body						TRUE
cg22312249	37	17	17	72779428	17	70291023			TMEM104	NM_017728	Body						TRUE
cg03533256	37	17	17	72620088	17	70131683			CD300E	NM_181449	TSS1500
cg03376089	37	17	17	17839409	17	17780134			TOM1L2;TOM1L2	NM_001033551;NM_001082968	Body;Body						TRUE				TRUE
cg22081096	37	17	17	67137953	17	64649548			ABCA6;ABCA6	NM_080284;NM_080284	1stExon;5'UTR			TRUE
cg06407137	37	17	17	72527515	17	70039110			CD300LB	NM_174892	1stExon			TRUE
cg07823562	37	17	17	76743501	17	74255096			CYTH1;CYTH1	NM_017456;NM_004762	Body;Body						TRUE
cg23512231	37	17	17	61538215	17	58891947											TRUE				TRUE
cg11906021	37	17	17	47467221	17	44822220											TRUE
cg00324097	37	17	17	75446549	17	72958144	chr17:75447477-75447821	N_Shore	SEPT9;SEPT9;SEPT9;SEPT9;SEPT9;SEPT9	NM_001113496;NM_001113492;NM_001113493;NM_001113491;NM_006640;NM_001113494	TSS200;Body;Body;Body;Body;Body
cg20482145	37	17	17	8525165	17	8465890			MYH10	NM_005964	Body						TRUE
cg02782634	37	17	17	57916643	17	55271425			TMEM49	NM_030938	Body				low-CpG:55271419-55271442
cg26960939	37	17	17	38717206	17	35970732			CCR7	NM_001838	Body							17:35970726-35970833	17:38715911-38717621	Promoter_Associated	TRUE
cg23378546	37	17	17	76352717	17	73864312	chr17:76354818-76357038	N_Shelf											17:76352306-76353013	Unclassified	TRUE
cg16047279	37	17	17	38717242	17	35970768			CCR7	NM_001838	Body		rs73293429					17:35970726-35970833	17:38715911-38717621	Promoter_Associated	TRUE
cg06513247	37	17	17	75446661	17	72958256	chr17:75447477-75447821	N_Shore	SEPT9;SEPT9;SEPT9;SEPT9;SEPT9;SEPT9;SEPT9	NM_001113496;NM_001113492;NM_001113496;NM_001113493;NM_001113491;NM_006640;NM_001113494	1stExon;Body;5'UTR;Body;Body;Body;Body				low-CpG:72958217-72958398
cg25026926	37	17	17	48266268	17	45621267			COL1A1	NM_000088	Body		rs41316695		low-CpG:45620911-45622731		TRUE
cg07248223	37	17	17	38717275	17	35970801			CCR7	NM_001838	Body							17:35970726-35970833	17:38715911-38717621	Promoter_Associated
cg05892213	37	17	17	72542430	17	70054025			CD300C	NM_006678	TSS200
cg17852482	37	17	17	80833054	17	78426343	chr17:80829533-80829871	S_Shelf	TBCD	NM_005993	Body					CDMR
cg08154963	37	17	17	33426885	17	30450998			RAD51L3;RAD51L3;RAD51L3	NM_002878;NM_001142571;NM_133629	3'UTR;3'UTR;3'UTR	rs11650161
cg07409471	37	17	17	80833638	17	78426927	chr17:80829533-80829871	S_Shelf	TBCD	NM_005993	Body	rs74000147				CDMR	TRUE	17:78426592-78427006			TRUE
cg13468144	37	17	17	4081428	17	4028177			ANKFY1	NM_016376	Body							17:4027939-4028277
cg00777445	37	17	17	48970357	17	46325356											TRUE
cg27039898	37	17	17	79799411	17	77392700	chr17:79799286-79799624	Island										17:77392543-77392877			TRUE
cg27200257	37	17	17	79816678	17	77409967	chr17:79818230-79819299	N_Shore	P4HB	NM_000918	Body							17:77409743-77409968
cg26250129	37	17	17	79239903	17	76854498			SLC38A10;SLC38A10	NM_001037984;NM_138570	Body;Body							17:76854113-76854573
cg01277438	37	18	18	77158471	18	75259459	chr18:77153292-77160759	Island	NFATC1;NFATC1;NFATC1	NM_006162;NM_172388;NM_172390	Body;5'UTR;Body								18:77157501-77158808	Unclassified_Cell_type_specific
cg06751398	37	18	18	77162457	18	75263445	chr18:77153292-77160759	S_Shore	NFATC1;NFATC1;NFATC1;NFATC1;NFATC1	NM_006162;NM_172388;NM_172389;NM_172387;NM_172390	Body;5'UTR;Body;Body;Body		rs657693					18:75263095-75263626
cg13580107	37	18	18	77185451	18	75286439	chr18:77186267-77186512	N_Shore	NFATC1;NFATC1;NFATC1;NFATC1;NFATC1	NM_006162;NM_172388;NM_172389;NM_172387;NM_172390	Body;5'UTR;Body;Body;Body							18:75286439-75286542
cg13164537	37	18	18	67624071	18	65775051			CD226;CD226	NM_006566;NM_006566	5'UTR;1stExon			TRUE					18:67623970-67624321	Unclassified_Cell_type_specific
cg12929678	37	18	18	67624393	18	65775373			CD226	NM_006566	TSS200
cg20768743	37	18	18	67624846	18	65775826			CD226	NM_006566	TSS1500			TRUE
cg15260951	37	18	18	77165150	18	75266138	chr18:77166704-77167043	N_Shore	NFATC1;NFATC1;NFATC1;NFATC1;NFATC1	NM_006162;NM_172388;NM_172389;NM_172387;NM_172390	Body;5'UTR;Body;Body;Body							18:75266058-75266370	18:77165069-77165343	Promoter_Associated_Cell_type_specific
cg19476622	37	18	18	20714485	18	18968483	chr18:20714968-20717071	N_Shore	CABLES1;CABLES1	NM_001100619;NR_023359	TSS1500;TSS200					RDMR			18:20714282-20714533	Unclassified
cg26727372	37	18	18	48404491	18	46658489	chr18:48405135-48405983	N_Shore	ME2;ME2	NM_001168335;NM_002396	TSS1500;TSS1500			TRUE
cg15532942	37	18	18	77220712	18	75321700	chr18:77221855-77222111	N_Shore	NFATC1;NFATC1;NFATC1;NFATC1;NFATC1	NM_006162;NM_172388;NM_172389;NM_172387;NM_172390	Body;Body;Body;Body;Body						TRUE		18:77220471-77220728	Unclassified_Cell_type_specific
cg27106643	37	18	18	77257352	18	75358340	chr18:77255680-77256046	S_Shore	NFATC1;NFATC1;NFATC1;NFATC1	NM_006162;NM_172388;NM_172389;NM_172387	Body;Body;Body;Body						TRUE	18:75358340-75358510
cg13103051	37	18	18	44260790	18	42514788	chr18:44259905-44260451	S_Shore	ST8SIA5	NM_013305	Body								18:44260678-44260891	Unclassified_Cell_type_specific
cg12182124	37	18	18	21451563	18	19705561			LAMA3;LAMA3;LAMA3;LAMA3	NM_000227;NM_001127718;NM_198129;NM_001127717	TSS1500;TSS1500;Body;Body								18:21451255-21451736	Unclassified_Cell_type_specific
cg23679819	37	18	18	13730665	18	13720665	chr18:13725979-13727370	S_Shelf	RNMT	NM_003799	5'UTR								18:13730553-13730739	Promoter_Associated_Cell_type_specific
cg19380581	37	18	18	43611957	18	41865955	chr18:43608140-43608510	S_Shelf	PSTPIP2	NM_024430	Body
cg23713900	37	18	18	615496	18	605496			CLUL1;CLUL1	NM_199167;NM_014410	TSS1500;5'UTR
cg01041239	37	18	18	13222581	18	13212581	chr18:13217073-13219044	S_Shelf	C18orf1;C18orf1	NM_181482;NM_181481	5'UTR;5'UTR	rs34107757							18:13222474-13222665	Unclassified_Cell_type_specific
cg17192381	37	18	18	60792598	18	58943578			BCL2	NM_000633	3'UTR
cg18051762	37	19	19	40388677	19	45080517	chr19:40392552-40392821	N_Shelf	FCGBP	NM_003890	Body								19:40388219-40389000	Unclassified	TRUE
cg12152651	37	19	19	30334549	19	35026389	chr19:30334440-30334688	Island										19:35026167-35026593
cg15013019	37	19	19	13213451	19	13074451	chr19:13213450-13213821	Island	LYL1;LYL1	NM_005583;NM_005583	5'UTR;1stExon			TRUE			TRUE		19:13213180-13214730	Promoter_Associated	TRUE
cg12134570	37	19	19	13213428	19	13074428	chr19:13213450-13213821	N_Shore	LYL1;LYL1	NM_005583;NM_005583	5'UTR;1stExon						TRUE		19:13213180-13214730	Promoter_Associated	TRUE
cg03470073	37	19	19	7741809	19	7647809	chr19:7745490-7747714	N_Shelf	C19orf59	NM_174918	TSS200								19:7741796-7741945	Unclassified_Cell_type_specific
cg21498471	37	19	19	33183713	19	37875553	chr19:33182609-33183562	S_Shore	NUDT19	NM_001105570	Body		rs56053629					19:37874450-37875554	19:33182048-33183790	Promoter_Associated
cg27304729	37	19	19	30205554	19	34897394	chr19:30206040-30206497	N_Shore	C19orf12;C19orf12	NM_001031726;NM_031448	Body;5'UTR								19:30205405-30208613	Promoter_Associated	TRUE
cg02824980	37	19	19	15783725	19	15644725			CYP4F12	NM_023944	TSS200										TRUE
cg16681873	37	19	19	1090978	19	1041978	chr19:1093223-1093452	N_Shelf	POLR2E	NM_002695	Body							19:1041877-1042661
cg02763540	37	19	19	4914183	19	4865183	chr19:4916560-4916784	N_Shelf	UHRF1;UHRF1	NM_013282;NM_001048201	Body;Body
cg21201657	37	19	19	5624574	19	5575574	chr19:5622248-5623712	S_Shore	SAFB	NM_002967	Body					RDMR			19:5624132-5624721	Promoter_Associated_Cell_type_specific
cg00754617	37	19	19	49109288	19	53801100	chr19:49106882-49107178	S_Shelf	FAM83E;SPACA4	NM_017708;NM_133498	Body;TSS1500			TRUE
cg06486093	37	19	19	51875986	19	56567798			NKG7	NM_005601	TSS200		rs10418894						19:51875495-51876465	Unclassified_Cell_type_specific
cg22065498	37	19	19	51871891	19	56563703	chr19:51869400-51871587	S_Shore	CLDND2;CLDND2	NM_152353;NM_152353	1stExon;5'UTR
cg00365692	37	19	19	51670423	19	56362235			SIGLECP3	NR_002804	TSS200
cg01701634	37	19	19	51876119	19	56567931			NKG7	NM_005601	TSS200								19:51875495-51876465	Unclassified_Cell_type_specific
cg03077671	37	19	19	13211225	19	13072225	chr19:13208343-13210525	S_Shore	LYL1	NM_005583	Body					CDMR			19:13210909-13211252	Promoter_Associated
cg24706505	37	19	19	13211261	19	13072261	chr19:13208343-13210525	S_Shore	LYL1	NM_005583	Body					CDMR
cg01070272	37	19	19	3672087	19	3623087	chr19:3671902-3672121	Island	PIP5K1C	NM_012398	Body						TRUE	19:3621856-3623088
cg09547756	37	19	19	3671903	19	3622903	chr19:3671902-3672121	Island	PIP5K1C	NM_012398	Body						TRUE	19:3621856-3623088
cg10761804	37	19	19	1865012	19	1816012	chr19:1862962-1863257	S_Shore	KLF16	NM_031918	TSS1500								19:1863393-1865089	Promoter_Associated
cg15001636	37	19	19	11144178	19	11005178	chr19:11143975-11144249	Island	SMARCA4;SMARCA4;SMARCA4;SMARCA4;SMARCA4;SMARCA4;SMARCA4	NM_001128846;NM_001128848;NM_001128844;NM_003072;NM_001128847;NM_001128849;NM_001128845	Body;Body;Body;Body;Body;Body;Body							19:11004661-11005228
cg05345285	37	19	19	2215718	19	2166718	chr19:2216346-2216741	N_Shore	DOT1L	NM_032482	Body							19:2166302-2166780	19:2215175-2216453	Gene_Associated_Cell_type_specific
cg10016690	37	19	19	452730	19	403730	chr19:453728-453971	N_Shore	SHC2	NM_012435	Body	rs12609106						19:402958-404090			TRUE
cg11762018	37	19	19	16394574	19	16255574	chr19:16394450-16394662	Island									TRUE	19:16255451-16255872	19:16394392-16395072	Promoter_Associated
cg16893868	37	19	19	55084269	19	59776081			LILRA2;LILRA2	NM_001130917;NM_006866	TSS1500;TSS1500								19:55084207-55084373	Unclassified_Cell_type_specific
cg17683336	37	19	19	11305924	19	11166924	chr19:11307495-11308276	N_Shore	KANK2;KANK2	NM_001136191;NM_015493	5'UTR;TSS1500						TRUE		19:11305652-11305955	Unclassified_Cell_type_specific
cg07888912	37	19	19	11305913	19	11166913	chr19:11307495-11308276	N_Shore	KANK2;KANK2	NM_001136191;NM_015493	5'UTR;TSS1500						TRUE		19:11305652-11305955	Unclassified_Cell_type_specific
cg07381806	37	19	19	2094327	19	2045327	chr19:2095395-2095727	N_Shore	MOBKL2A	NM_130807	5'UTR								19:2094291-2094479	Promoter_Associated_Cell_type_specific
cg27141871	37	19	19	41318235	19	46010075	chr19:41316543-41317318	S_Shore											19:41318124-41318339	Unclassified_Cell_type_specific
cg01454237	37	19	19	55314879	19	60006691			KIR2DL4;KIR2DL4;KIR2DL4	NM_002255;NM_001080770;NM_001080772	TSS200;TSS200;TSS200	rs35656676	rs56401846
cg22521333	37	19	19	4652251	19	4603251	chr19:4652103-4652500	Island	TNFAIP8L1;TNFAIP8L1	NM_001167942;NM_152362	Body;Body							19:4603011-4603550	19:4652211-4652460	Unclassified_Cell_type_specific
cg10214132	37	19	19	3814131	19	3765131	chr19:3810778-3811195	S_Shelf	ZFR2	NM_015174	Body					CDMR			19:3813605-3814472	Unclassified_Cell_type_specific
cg02189843	37	19	19	10625775	19	10486775	chr19:10624475-10625776	Island	S1PR5;S1PR5	NM_030760;NM_001166215	5'UTR;5'UTR	rs10416073						19:10485476-10486776
cg11564652	37	19	19	9761193	19	9622193			ZNF562;ZNF562;ZNF562	NM_001130032;NM_001130031;NM_017656	3'UTR;3'UTR;3'UTR		rs79483027
cg17823234	37	19	19	38180021	19	42871861	chr19:38182793-38183327	N_Shelf	ZNF781	NM_152605	5'UTR	rs74519390
cg24188561	37	19	19	39387769	19	44079609	chr19:39390033-39390895	N_Shelf	SIRT2;SIRT2	NM_030593;NM_012237	5'UTR;Body
cg23002708	37	19	19	10662587	19	10523587			ATG4D;MIR1238	NM_032885;NR_031603	Body;TSS1500	rs34998465							19:10662340-10662698	Unclassified_Cell_type_specific	TRUE
cg10796068	37	19	19	10957709	19	10818709			C19orf38	NM_001136482	TSS1500	rs57266199
cg23357708	37	19	19	8580509	19	8486509	chr19:8578661-8579219	S_Shore	ZNF414;ZNF414	NM_032370;NM_001146175	TSS1500;TSS1500	rs74970607							19:8580235-8580666	Unclassified_Cell_type_specific
cg14595786	37	19	19	51626986	19	56318798			SIGLEC9	NM_014441	TSS1500								19:51626707-51627231	Unclassified_Cell_type_specific
cg23642130	37	19	19	30866365	19	35558205	chr19:30865683-30866490	Island	ZNF536	NM_014717	5'UTR							19:35557467-35558618
cg20656868	37	19	19	3177310	19	3128310	chr19:3178741-3179986	N_Shore	S1PR4	NM_003775	TSS1500						TRUE		19:3176445-3177577	Promoter_Associated	TRUE
cg14574996	37	19	19	8580334	19	8486334	chr19:8578661-8579219	S_Shore	ZNF414;ZNF414	NM_032370;NM_001146175	TSS1500;TSS1500								19:8580235-8580666	Unclassified_Cell_type_specific
cg22372096	37	19	19	3810782	19	3761782	chr19:3810778-3811195	Island	ZFR2	NM_015174	Body
cg01418951	37	19	19	2486431	19	2437431	chr19:2488287-2488570	N_Shore
cg04613057	37	19	19	17302087	19	17163087	chr19:17303570-17303898	N_Shore	MYO9B;MYO9B	NM_001130065;NM_004145	Body;Body	rs3031314
cg09432758	37	19	19	1649123	19	1600123	chr19:1646117-1646713	S_Shelf	TCF3;TCF3	NM_003200;NM_001136139	Body;Body					CDMR		19:1600082-1600188
cg21596498	37	19	19	42618407	19	47310247			POU2F2	NM_002698	Body						TRUE		19:42617918-42618707	Unclassified	TRUE
cg16185947	37	19	19	48689918	19	53381730	chr19:48685723-48686085	S_Shelf
cg07979271	37	19	19	50921353	19	55613165			SPIB	NM_003121	TSS1500					CDMR
cg17774764	37	19	19	50921551	19	55613363			SPIB	NM_003121	TSS1500						TRUE		19:50921529-50922247	Unclassified
cg07584558	37	19	19	42703228	19	47395068	chr19:42703604-42703976	N_Shore	DEDD2	NM_133328	3'UTR								19:42703008-42704354	Promoter_Associated	TRUE
cg02720566	37	19	19	18230196	19	18091196	chr19:18228622-18229284	S_Shore	MAST3	NM_015016	Body								19:18230169-18230334	Promoter_Associated
cg22676000	37	19	19	42259081	19	46950921			CEACAM6	NM_002483	TSS1500
cg21062760	37	19	19	36205574	19	40897414	chr19:36207084-36209691	N_Shore	ZBTB32	NM_014383	Body					CDMR
cg14945937	37	19	19	30162771	19	34854611	chr19:30164768-30165556	N_Shore	PLEKHF1	NM_024310	5'UTR								19:30162169-30162994	Unclassified	TRUE
cg10340117	37	19	19	3984058	19	3935058	chr19:3984962-3985722	N_Shore	EEF2;SNORD37	NM_001961;NR_002602	Body;TSS1500
cg24681573	37	19	19	39423646	19	44115486	chr19:39421063-39421615	S_Shelf	MRPS12;MRPS12;MRPS12	NM_021107;NM_033363;NM_033362	3'UTR;3'UTR;3'UTR								19:39423466-39423761	Gene_Associated_Cell_type_specific
cg09530594	37	19	19	10855405	19	10716405			DNM2;DNM2;DNM2;DNM2	NM_004945;NM_001005361;NM_001005362;NM_001005360	Body;Body;Body;Body
cg02990598	37	19	19	1955419	19	1906419	chr19:1955331-1955572	Island	C19orf34;CSNK1G2	NM_152771;NM_001319	TSS1500;5'UTR							19:1905825-1906789
cg17365369	37	19	19	52773256	19	57465068	chr19:52772706-52773257	Island	ZNF766	NM_001010851	Body							19:57464519-57465141	19:52772302-52773812	NonGene_Associated
cg25517015	37	19	19	17584020	19	17445020	chr19:17580197-17580598	S_Shelf	SLC27A1	NM_198580	Body
cg15474337	37	19	19	50848247	19	55540059			NAPSB	NR_002798	TSS1500								19:50847955-50848462	Unclassified_Cell_type_specific
cg03722295	37	19	19	10519375	19	10380375	chr19:10513990-10515616	S_Shelf				rs17697965							19:10519282-10519905	Unclassified_Cell_type_specific
cg11354682	37	19	19	10978833	19	10839833	chr19:10981486-10983266	N_Shelf	C19orf38	NM_001136482	Body								19:10978663-10978918	Unclassified_Cell_type_specific
cg02901006	37	19	19	8117024	19	8023024	chr19:8115250-8115524	S_Shore	CCL25	NM_005624	TSS1500		rs34382798
cg14781394	37	19	19	16441457	19	16302457	chr19:16435202-16438064	S_Shelf											19:16441115-16441636	Unclassified	TRUE
cg05318454	37	19	19	46117805	19	50809645	chr19:46119454-46119815	N_Shore	EML2	NM_012155	Body						TRUE		19:46117705-46117847	Gene_Associated_Cell_type_specific	TRUE
cg07812957	37	19	19	16466298	19	16327298	chr19:16466399-16466637	N_Shore											19:16465981-16466327	Unclassified_Cell_type_specific
cg11992736	37	19	19	18197544	19	18058544			IL12RB1;IL12RB1	NM_005535;NM_153701	Body;Body					DMR
cg24900654	37	19	19	44285594	19	48977434			KCNN4	NM_002250	TSS200										TRUE
cg26609120	37	19	19	50848114	19	55539926			NAPSB	NR_002798	TSS200		rs79143513						19:50847955-50848462	Unclassified_Cell_type_specific
cg03538814	37	19	19	34667843	19	39359683	chr19:34662931-34664060	S_Shelf	LSM14A;LSM14A	NM_001114093;NM_015578	Body;Body
cg06521145	37	19	19	2048650	19	1999650	chr19:2050630-2051566	N_Shore	MKNK2;MKNK2	NM_199054;NM_017572	Body;Body						TRUE		19:2048478-2048704	Unclassified_Cell_type_specific
cg22840076	37	19	19	41782156	19	46473996			HNRNPUL1;HNRNPUL1	NM_007040;NM_144732	Body;Body				low-CpG:46473910-46474044
cg15658793	37	19	19	3398810	19	3349810	chr19:3398628-3398935	Island	NFIC;NFIC	NM_005597;NM_205843	Body;Body							19:3349722-3349908			TRUE
cg11313468	37	19	19	41782183	19	46474023			HNRNPUL1;HNRNPUL1	NM_007040;NM_144732	Body;Body				low-CpG:46473910-46474044
cg10133935	37	19	19	1423753	19	1374753	chr19:1423752-1424006	Island	DAZAP1;DAZAP1	NM_018959;NM_170711	Body;Body							19:1374753-1375281
cg03577250	37	20	20	31261994	20	30725655			LOC284805	NR_026959	TSS1500	rs9636547					TRUE		20:31261731-31262997	Unclassified
cg17398227	37	20	20	57582787	20	57016182	chr20:57581902-57582595	S_Shore	CTSZ	NM_001336	TSS1500								20:57582783-57583151	Promoter_Associated	TRUE
cg25983380	37	20	20	57465439	20	56898834	chr20:57463652-57467739	Island	GNAS;GNAS;GNAS;GNAS;GNAS;GNAS;GNAS;GNAS	NM_001077490;NM_000516;NM_001077488;NR_003259;NM_001077489;NM_016592;NM_080426;NM_080425	3'UTR;TSS1500;TSS1500;Body;TSS1500;3'UTR;TSS1500;Body			TRUE	high-CpG:56898700-56901058			20:56898137-56901134
cg03030267	37	20	20	57394000	20	56827395			GNASAS;MIR298;MIR296	NR_002785;NR_030580;NR_029844	Body;TSS1500;TSS1500	rs77501163					TRUE				TRUE
cg21146474	37	20	20	23018108	20	22966108	chr20:23015716-23016879	S_Shore					rs6106596			RDMR
cg10505873	37	20	20	44637511	20	44070918	chr20:44639135-44639988	N_Shore	MMP9	NM_004994	TSS200				low-CpG:44070894-44070972				20:44637509-44637666	Unclassified_Cell_type_specific
cg02898206	37	20	20	44993287	20	44426694	chr20:44992677-44993103	S_Shore	SLC35C2;SLC35C2;SLC35C2	NM_015945;NM_173179;NM_173073	TSS1500;TSS1500;TSS1500								20:44992092-44993858	Promoter_Associated_Cell_type_specific
cg19473529	37	20	20	48726783	20	48160190	chr20:48729268-48729798	N_Shelf	UBE2V1;UBE2V1;UBE2V1;TMEM189-UBE2V1;UBE2V1	NM_199144;NM_001032288;NM_022442;NM_199203;NM_021988	Body;Body;Body;Body;Body								20:48726728-48727104	Promoter_Associated_Cell_type_specific
cg12556134	37	20	20	35201610	20	34635024	chr20:35201323-35203490	Island	TGIF2	NM_021809	TSS1500			TRUE				20:34634686-34637035	20:35201524-35202001	Promoter_Associated
cg14686919	37	20	20	61584159	20	61054604	chr20:61583891-61584222	Island	SLC17A9;SLC17A9	NM_022082;NM_022082	1stExon;5'UTR								20:61583839-61584178	Promoter_Associated	TRUE
cg06449334	37	20	20	17593441	20	17541441	chr20:17595271-17595483	N_Shore									TRUE		20:17592861-17593516	Promoter_Associated
cg02310296	37	20	20	44637358	20	44070765	chr20:44639135-44639988	N_Shore	MMP9	NM_004994	TSS200			TRUE
cg06295590	37	20	20	62205981	20	61676425	chr20:62203871-62204579	S_Shore	PRIC285	NM_001037335	TSS1500						TRUE		20:62204147-62206115	Promoter_Associated
cg00722350	37	20	20	52277572	20	51710979	chr20:52276744-52277051	S_Shore									TRUE		20:52276627-52277695	Unclassified_Cell_type_specific
cg20774413	37	20	20	42350482	20	41783896										DMR
cg21426218	37	20	20	42350667	20	41784081						rs720503				DMR			20:42350656-42351088	Unclassified_Cell_type_specific
cg00151922	37	20	20	10652103	20	10600103	chr20:10652573-10655611	N_Shore	JAG1	NM_000214	Body
cg06661994	37	20	20	62184363	20	61654807	chr20:62185073-62185572	N_Shore	C20orf195	NM_024059	TSS200			TRUE					20:62184059-62184631	Unclassified
cg00759427	37	20	20	62708630	20	62179074	chr20:62710769-62711745	N_Shelf	RGS19;RGS19	NM_001039467;NM_005873	5'UTR;5'UTR								20:62708494-62708634	Promoter_Associated
cg14329026	37	20	20	35274941	20	34708355			SLA2;SLA2	NM_032214;NM_175077	TSS1500;TSS1500						TRUE		20:35273984-35275023	Promoter_Associated_Cell_type_specific
cg01154966	37	20	20	33680989	20	33144650	chr20:33680438-33681029	Island	TRPC4AP;TRPC4AP	NM_199368;NM_015638	TSS1500;TSS1500							20:33143717-33144690	20:33679638-33681358	Promoter_Associated	TRUE
cg08511818	37	20	20	30104637	20	29568298	chr20:30102057-30102856	S_Shore	HM13;HM13;HM13;HM13	NM_178580;NM_030789;NM_178581;NM_178582	Body;Body;Body;Body						TRUE		20:30104364-30104886	Promoter_Associated
cg26800832	37	20	20	4990828	20	4938828			SLC23A2;SLC23A2	NM_203327;NM_203327	5'UTR;1stExon
cg20918393	37	20	20	19867136	20	19815136									low-CpG:19814697-19815211
cg02316713	37	21	21	43619559	21	42492628			ABCG1;ABCG1	NM_207628;NM_207627	TSS1500;TSS1500	rs1893590					TRUE		21:43619302-43619893	Unclassified_Cell_type_specific
cg20997320	37	21	21	47845610	21	46670038	chr21:47845595-47845864	Island	PCNT	NM_006031	Body							21:46669457-46670310
cg05595469	37	21	21	47845863	21	46670291	chr21:47845595-47845864	Island	PCNT	NM_006031	Body	rs12483196						21:46669457-46670310	21:47845617-47845901	Unclassified_Cell_type_specific
cg22217449	37	21	21	47845788	21	46670216	chr21:47845595-47845864	Island	PCNT	NM_006031	Body							21:46669457-46670310	21:47845617-47845901	Unclassified_Cell_type_specific
cg10439737	37	21	21	46077715	21	44902143			KRTAP12-3;C21orf29	NM_198697;NM_144991	TSS200;Body								21:46077361-46078101	Unclassified_Cell_type_specific
cg04314225	37	21	21	47844134	21	46668562	chr21:47845595-47845864	N_Shore	PCNT	NM_006031	Body
cg23366234	37	21	21	45713704	21	44538132	chr21:45713509-45713813	Island	AIRE;AIRE	NM_000658;NM_000383	Body;Body							21:44537955-44538205	21:45713346-45714868	Unclassified_Cell_type_specific
cg26472802	37	21	21	45713719	21	44538147	chr21:45713509-45713813	Island	AIRE;AIRE	NM_000658;NM_000383	Body;Body		rs72650677					21:44537955-44538205	21:45713346-45714868	Unclassified_Cell_type_specific
cg13077316	37	21	21	47845737	21	46670165	chr21:47845595-47845864	Island	PCNT	NM_006031	Body							21:46669457-46670310	21:47845617-47845901	Unclassified_Cell_type_specific
cg02343008	37	21	21	46077729	21	44902157			KRTAP12-3;C21orf29	NM_198697;NM_144991	TSS200;Body								21:46077361-46078101	Unclassified_Cell_type_specific
cg26504229	37	21	21	45149038	21	43973466	chr21:45148454-45149262	Island	PDXK	NM_003681	Body							21:43972894-43973690	21:45148017-45149547	Promoter_Associated
cg01613817	37	21	21	39870397	21	38792267			ERG;ERG;ERG;ERG;ERG;ERG	NM_004449;NM_182918;NM_001136155;NM_001136155;NM_182918;NM_001136154	Body;1stExon;1stExon;5'UTR;5'UTR;Body
cg21291385	37	21	21	35448215	21	34370085	chr21:35445087-35446013	S_Shelf	MRPS6;SLC5A3	NM_032476;NM_006933	Body;5'UTR	rs7276680							21:35448113-35448382	Unclassified_Cell_type_specific
cg20762729	37	21	21	30451398	21	29373269			C21orf7	NM_020152	TSS1500						TRUE		21:30451335-30451793	Unclassified_Cell_type_specific
cg11950383	37	21	21	34400072	21	33321942	chr21:34395128-34400245	Island	OLIG2	NM_005806	Body					DMR		21:33318546-33322604	21:34399455-34400366	Unclassified_Cell_type_specific
cg16531348	37	21	21	45377217	21	44201645	chr21:45379516-45379816	N_Shelf	AGPAT3;AGPAT3	NM_001037553;NM_020132	5'UTR;5'UTR						TRUE		21:45377178-45377321	Unclassified_Cell_type_specific
cg04096368	37	21	21	43988782	21	42861851	chr21:43989948-43990199	N_Shore	SLC37A1	NM_018964	Body							21:42861565-42861879
cg08155625	37	21	21	44851244	21	43675672						rs128543				DMR		21:43675664-43675986
cg05056497	37	21	21	35899448	21	34821318			RCAN1;RCAN1;RCAN1	NM_203417;NM_004414;NM_203418	5'UTR;Body;TSS200										TRUE
cg13203135	37	21	21	45565328	21	44389756			C21orf33;C21orf33	NM_004649;NM_198155	3'UTR;3'UTR					CDMR			21:45564847-45565354	Promoter_Associated
cg13714749	37	22	22	40391489	22	38721435	chr22:40390484-40391490	Island	FAM83F	NM_138435	1stExon							22:38720374-38721647	22:40389812-40391514	Unclassified	TRUE
cg22982767	37	22	22	46454012	22	44832676	chr22:46457095-46458028	N_Shelf	LOC150381	NR_027034	Body	rs12158373				RDMR			22:46453923-46454538	Unclassified	TRUE
cg05861567	37	22	22	50523686	22	48865813			MLC1;MLC1;MLC1	NM_015166;NM_139202;NM_139202	5'UTR;5'UTR;1stExon			TRUE	low-CpG:48865797-48865987	CDMR	TRUE	22:48865787-48866194	22:50523479-50524198	Promoter_Associated_Cell_type_specific
cg01383955	37	22	22	42828447	22	41158391			NFAM1	NM_145912	TSS200
cg08898253	37	22	22	45680700	22	44059364	chr22:45680644-45681016	Island	UPK3A;UPK3A	NM_006953;NM_001167574	TSS200;TSS200						TRUE	22:44059270-44059701	22:45680336-45680950	Unclassified_Cell_type_specific
cg07016730	37	22	22	50912306	22	49259172	chr22:50912550-50913857	N_Shore	SBF1	NM_002972	Body	rs4824153				RDMR
cg00820535	37	22	22	39852281	22	38182227	chr22:39852205-39852939	Island	MGAT3	NM_002409	TSS1500	rs3761457						22:38182168-38184011	22:39852137-39852559	Unclassified_Cell_type_specific
cg06057569	37	22	22	50219754	22	48605758	chr22:50220118-50220822	N_Shore	BRD1	NM_014577	TSS1500					RDMR		22:48605745-48607639	22:50219518-50219956	Promoter_Associated_Cell_type_specific	TRUE
cg01557221	37	22	22	36558091	22	34888037			APOL3;APOL3;APOL3;APOL3;APOL3;APOL3	NM_145641;NR_027835;NR_027834;NM_145640;NR_027833;NM_145642	5'UTR;TSS1500;TSS1500;TSS1500;TSS1500;5'UTR
cg07255019	37	22	22	26985192	22	25315192	chr22:26985516-26986264	N_Shore	TPST2	NM_003595	5'UTR
cg04856872	37	22	22	39954667	22	38284613	chr22:39953450-39954668	Island				rs77608715
cg01241007	37	22	22	39953001	22	38282947	chr22:39953450-39954668	N_Shore
cg00984060	37	22	22	40081520	22	38411466	chr22:40081519-40082390	Island	CACNA1I;CACNA1I	NM_001003406;NM_021096	Body;Body								22:40081445-40082681	Unclassified_Cell_type_specific
cg20194973	37	22	22	50524676	22	48866803	chr22:50528201-50529085	N_Shelf	MLC1;MLC1	NM_139202;NM_015166	TSS1500;TSS1500
cg22352499	37	22	22	30812642	22	29142642			SEC14L2;SEC14L2	NM_012429;NM_033382	Body;3'UTR
cg20571453	37	22	22	35670360	22	34000360			HMGXB4;HMGXB4	NM_001003681;NR_027780	Body;Body								22:35670284-35670425	Gene_Associated_Cell_type_specific
cg20568305	37	22	22	47070251	22	45448915	chr22:47069523-47069800	S_Shore	GRAMD4	NM_015124	Body							22:45448805-45449306
cg12273325	37	22	22	31689831	22	30019831	chr22:31686636-31687371	S_Shelf	PIK3IP1;PIK3IP1	NM_001135911;NM_052880	TSS1500;TSS1500								22:31689744-31689860	Unclassified_Cell_type_specific	TRUE
cg15789789	37	22	22	38664965	22	36994911	chr22:38668385-38669223	N_Shelf	TMEM184B	NM_012264	5'UTR
cg12260990	37	22	22	47371122	22	45749786	chr22:47370112-47370343	S_Shore	TBC1D22A	NM_014346	Body
cg23949216	37	22	22	47021746	22	45400410	chr22:47022457-47022659	N_Shore	GRAMD4	NM_015124	TSS1500
cg04195000	37	22	22	46687489	22	45066153	chr22:46685379-46685796	S_Shore	TTC38	NM_017931	Body
cg04873169	37	22	22	47021767	22	45400431	chr22:47022457-47022659	N_Shore	GRAMD4	NM_015124	TSS1500
cg15906007	37	22	22	38890714	22	37220660			DDX17;DDX17	NM_001098504;NM_006386	Body;Body				low-CpG:37220646-37220878
cg07167594	37	22	22	19010468	22	17390468			DGCR10	NR_026651	Body								22:19010269-19010529	Unclassified_Cell_type_specific
cg25739715	37	22	22	30663881	22	28993881			OSM	NM_020530	TSS1500								22:30663778-30664055	Promoter_Associated
cg02231062	37	22	22	42321087	22	40651033	chr22:42322043-42322909	N_Shore	TNFRSF13C	NM_052945	3'UTR								22:42321017-42321164	Unclassified_Cell_type_specific
cg26574610	37	22	22	24095989	22	22425989	chr22:24093026-24093621	S_Shelf	VPREB3	NM_013378	Body			TRUE
cg20376123	37	22	22	46760595	22	45139259	chr22:46760450-46760679	Island	CELSR1	NM_014246	Body
cg02237342	37	22	22	24823519	22	23153519	chr22:24819537-24820810	S_Shelf	ADORA2A	NM_000675	TSS200
cg20660269	37	22	22	24823514	22	23153514	chr22:24819537-24820810	S_Shelf	ADORA2A	NM_000675	TSS200
cg23763137	37	22	22	24823509	22	23153509	chr22:24819537-24820810	S_Shelf	ADORA2A	NM_000675	TSS200
cg12793123	37	22	22	24823554	22	23153554	chr22:24819537-24820810	S_Shelf	ADORA2A;ADORA2A	NM_000675;NM_000675	1stExon;5'UTR								22:24823542-24824114	Promoter_Associated
cg15791438	37	22	22	31893238	22	30223238	chr22:31892036-31893097	S_Shore	SFI1;SFI1	NM_001007467;NM_014775	5'UTR;5'UTR								22:31891846-31893631	Unclassified
cg17972162	37	22	22	39496387	22	37826333			APOBEC3H;APOBEC3H;APOBEC3H;APOBEC3H	NM_001166002;NM_001166004;NM_001166003;NM_181773	Body;Body;Body;Body						TRUE	22:37826247-37826410	22:39496328-39496524	Unclassified_Cell_type_specific
cg00390484	37	22	22	20019695	22	18399695			C22orf25;MIR185	NM_152906;NR_029706	5'UTR;TSS1500								22:20019524-20019945	Unclassified_Cell_type_specific
cg04223044	37	22	22	45608428	22	43987092			C22orf9;C22orf9	NM_001009880;NM_015264	Body;TSS200	rs79484321			low-CpG:43986896-43987118		TRUE				TRUE
cg02541592	37	22	22	45608686	22	43987350			C22orf9;C22orf9	NM_001009880;NM_015264	Body;TSS1500						TRUE				TRUE
cg22954818	37	22	22	39354115	22	37684061			APOBEC3A	NM_145699	Body			TRUE
cg12251779	37	22	22	45608440	22	43987104			C22orf9;C22orf9	NM_001009880;NM_015264	Body;TSS200		rs79484321		low-CpG:43986896-43987118		TRUE				TRUE
cg27368651	37	22	22	31829985	22	30159985			DRG1	NM_004147	3'UTR		rs55676866
cg14043316	37	22	22	50743420	22	49085547	chr22:50745415-50746125	N_Shore	PLXNB2	NM_012401	5'UTR
cg13698860	37	22	22	43525679	22	41855623			BIK	NM_001197	3'UTR						TRUE				TRUE
cg23889684	37	22	22	36556813	22	34886759			APOL3;APOL3;APOL3;APOL3;APOL3;APOL3	NM_145641;NR_027834;NM_145640;NR_027835;NM_145642;NR_027833	5'UTR;Body;1stExon;Body;5'UTR;Body	rs132653							22:36556640-36557054	Unclassified_Cell_type_specific
cg01582066	37	22	22	32057065	22	30387065	chr22:32057922-32058323	N_Shore								RDMR
cg10031995	37	22	22	45064086	22	43442750	chr22:45064159-45065092	N_Shore	PRR5;PRR5	NM_001017529;NM_001017528	TSS1500;TSS1500										TRUE
cg06494464	37	22	22	24992604	22	23322604	chr22:24988593-24989279	S_Shelf	GGT1	NM_013430	5'UTR
cg00813999	37	X	X	77582839	X	77469495			CYSLTR1;CYSLTR1	NM_006639;NM_006639	5'UTR;1stExon						TRUE
cg26848126	37	X	X	77582913	X	77469569			CYSLTR1;CYSLTR1	NM_006639;NM_006639	5'UTR;1stExon	rs972199		TRUE			TRUE
cg13943560	37	X	X	40004481	X	39889425	chrX:40004305-40004536	Island	BCOR;BCOR	NM_001123384;NM_001123383	5'UTR;5'UTR							X:39889268-39891474	X:40004431-40004583	Unclassified_Cell_type_specific	TRUE
cg25848037	37	X	X	73756753	X	73673478	chrX:73755645-73756784	Island										X:73672312-73673528	X:73755483-73757165	Unclassified	TRUE
cg19127840	37	X	X	65238616	X	65155341			MIR223	NR_029637	TSS200
cg11322877	37	X	X	130965143	X	130792824			LOC286467	NR_026975	TSS1500								X:130964417-130965183	Promoter_Associated
cg03073000	37	X	X	130964931	X	130792612			LOC286467	NR_026975	TSS1500								X:130964417-130965183	Promoter_Associated
cg06701191	37	X	X	65238507	X	65155232			MIR223	NR_029637	TSS1500
cg05356800	37	X	X	70836822	X	70753547			BCYRN1;CXCR3;CXCR3	NR_001568;NM_001504;NM_001142797	Body;Body;Body							X:70752989-70753996	X:70836622-70836868	Unclassified_Cell_type_specific
cg04814085	37	X	X	70475318	X	70392043	chrX:70473812-70474287	S_Shore	ZMYM3;BCYRN1;ZMYM3;ZMYM3;ZMYM3	NM_201599;NR_001568;NM_001171163;NM_005096;NM_001171162	TSS1500;Body;TSS1500;TSS1500;TSS1500								X:70475004-70475426	Promoter_Associated
cg24462702	37	X	X	135730445	X	135558111			CD40LG	NM_000074	1stExon
cg14232368	37	X	X	135736974	X	135564640			CD40LG	NM_000074	Body
cg09963125	37	X	X	39676511	X	39561455	chrX:39680140-39681418	N_Shelf								RDMR	TRUE
cg18983126	37	X	X	55101351	X	55118076			PAGE2B	NM_001015038	TSS200	rs73490466						X:55118052-55118728
cg11944101	37	X	X	135730413	X	135558079			CD40LG	NM_000074	1stExon			TRUE
cg24548265	37	X	X	152602151	X	152255345	chrX:152599434-152600076	S_Shelf	ZNF275	NM_001080485	Body								X:152602109-152602221	Unclassified_Cell_type_specific
cg00466819	37	X	X	20009661	X	19919582	chrX:20008521-20009440	S_Shore											X:20008341-20009965	Promoter_Associated
cg12274524	37	X	X	48772845	X	48657789	chrX:48775763-48776813	N_Shelf	PIM2	NM_006875	Body
cg00292305	37	X	X	135729978	X	135557644			CD40LG	NM_000074	TSS1500
cg26419091	37	X	X	153705417	X	153358611	chrX:153706928-153707816	N_Shore	LAGE3	NM_006014	3'UTR	rs12850928							X:153705395-153705600	Unclassified_Cell_type_specific
cg24376810	37	X	X	47508758	X	47393702	chrX:47509592-47510508	N_Shore	ELK1;ELK1	NM_001114123;NM_005229	5'UTR;5'UTR
cg20578501	37	X	X	3626829	X	3636829	chrX:3630406-3630620	N_Shelf	PRKX	NM_005044	Body
cg07590102	37	X	X	18460454	X	18370375			CDKL5;CDKL5	NM_001037343;NM_003159	5'UTR;5'UTR
cg17326835	37	X	X	153688618	X	153341812	chrX:153688592-153688860	Island	PLXNA3	NM_017514	Body							X:153341795-153342316
cg10729706	37	X	X	118830530	X	118714558	chrX:118826452-118827731	S_Shelf
cg22651103	37	X	X	153232918	X	152886112	chrX:153236071-153238480	N_Shelf	HCFC1	NM_005334	Body								X:153232758-153233230	Promoter_Associated
cg06178309	37	X	X	14048147	X	13958068	chrX:14047743-14048309	Island	GEMIN8;GEMIN8;GEMIN8	NM_001042480;NM_017856;NM_001042479	TSS200;TSS200;TSS200							X:13957532-13958230	X:14047953-14048205	Promoter_Associated	TRUE
cg15201909	37	X	X	70331961	X	70248686			IL2RG	NM_000206	TSS1500			TRUE					X:70331224-70331978	Promoter_Associated
cg05483199	37	X	X	154056033	X	153709227			LOC100132963	NM_001162936	Body								X:154055833-154056038	Unclassified_Cell_type_specific
cg17828255	37	X	X	40435744	X	40320688	chrX:40439739-40440705	N_Shelf
cg01463110	37	Y	Y	14648161	Y	13158171	chrY:14649050-14649669	N_Shore
