# Supplementary material for: Improving cell mixture deconvolution by identifying optimal DNA methylation libraries (IDOL)
Source: BMC Bioinformatics. 2016 Mar 8;17:120. doi: 10.1186/s12859-016-0943-7 (PMC4782368; doi:10.1186/s12859-016-0943-7)
Supplement: Additional file 5 — Table S3. CpG-specific annotations for optimal L-DMR library identified by the IDOL algorithm. (XLSX 77 kb) [file 12859_2016_943_MOESM5_ESM.xlsx]

## Sheet: TopLDMRs.txt
Name	GENOME_BUILD	CHR	CHROMOSOME_36	MAPINFO	CHROMOSOME_36	COORDINATE_36	UCSC_CPG_ISLANDS_NAME	RELATION_TO_UCSC_CPG_ISLAND	UCSC_REFGENE_NAME	UCSC_REFGENE_ACCESSION	UCSC_REFGENE_GROUP	PROBE_SNPS	PROBE_SNPS_10	METHYL27_LOCI	PHANTOM	DMR	ENHANCER	HMM_ISLAND	REGULATORY_FEATURE_NAME	REGULATORY_FEATURE_GROUP	DHS	Overlap with EstimateCellCounts
cg13400249	37	1	1	8480963	1	8403550	chr1:8483389-8484339	N_Shelf	RERE;RERE;RERE	NM_001042682;NM_012102;NM_001042681	5'UTR;Body;Body											TRUE
cg24683414	37	1	1	92952581	1	92725169	chr1:92945907-92952609	Island	GFI1;GFI1	NM_001127216;NM_005263	TSS1500;TSS200	rs35023944						1:92724308-92725197				TRUE
cg03048488	37	1	1	15733844	1	15606431	chr1:15736033-15737228	N_Shelf													TRUE	FALSE
cg10206039	37	1	1	1157637	1	1147500	chr1:1159168-1159528	N_Shore	SDF4;SDF4	NM_016176;NM_016547	Body;Body	rs79281810						1:1147333-1147617				FALSE
cg01416168	37	1	1	48687359	1	48459946			SLC5A9;SLC5A9	NM_001135181;NM_001011547	TSS1500;TSS1500											TRUE
cg27175380	37	1	1	35446563	1	35219150	chr1:35442237-35442936	S_Shelf														FALSE
cg00162673	37	1	1	51700514	1	51473102	chr1:51701767-51702542	N_Shore	RNF11	NM_014372	TSS1500											FALSE
cg15361231	37	1	1	193075191	1	191341814	chr1:193074174-193074778	S_Shore	GLRX2;GLRX2;GLRX2	NM_016066;NM_197962;NM_016066	1stExon;TSS1500;5'UTR			TRUE					1:193073497-193075345	Promoter_Associated		FALSE
cg26341831	37	1	1	226036279	1	224102902			TMEM63A	NM_014698	Body						TRUE		1:226035686-226036415	Unclassified_Cell_type_specific		TRUE
cg26121730	37	1	1	156460453	1	154727077			MEF2D	NM_005920	5'UTR				low-CpG:154727028-154727111		TRUE		1:156460256-156461587	Promoter_Associated	TRUE	FALSE
cg07236781	37	1	1	25291041	1	25163628			RUNX3	NM_001031680	1stExon							1:25163534-25163669				FALSE
cg17787876	37	1	1	156467057	1	154733681	chr1:156469617-156471060	N_Shelf	MEF2D	NM_005920	5'UTR					RDMR						FALSE
cg07313701	37	1	1	42447165	1	42219752											TRUE		1:42447090-42447176	Unclassified_Cell_type_specific		FALSE
cg05350607	37	1	1	151777000	1	150043624			LINGO4	NM_001004432	5'UTR											FALSE
cg18770149	37	1	1	149903180	1	148169804	chr1:149899625-149899893	S_Shelf	MTMR11;MTMR11	NM_181873;NM_001145862	Body;Body				low-CpG:148169747-148170097							TRUE
cg21385052	37	1	1	149903249	1	148169873	chr1:149899625-149899893	S_Shelf	MTMR11;MTMR11	NM_181873;NM_001145862	Body;Body				low-CpG:148169747-148170097							FALSE
cg09993145	37	1	1	25291905	1	25164492			RUNX3	NM_001031680	TSS1500								1:25291322-25292142	Unclassified		TRUE
cg05567236	37	1	1	243420065	1	241486688	chr1:243417741-243418775	S_Shore	SDCCAG8;CEP170;CEP170;CEP170	NM_006642;NM_014812;NM_001042405;NM_001042404	Body;TSS1500;TSS1500;TSS1500											FALSE
cg07176692	37	1	1	113500329	1	113301852	chr1:113498366-113499312	S_Shore	SLC16A1	NM_003051	TSS1500	rs41283092	rs79527611						1:113500025-113500494	Promoter_Associated	TRUE	FALSE
cg24394336	37	1	1	17962705	1	17835292			ARHGEF10L;ARHGEF10L	NM_001011722;NM_018125	Body;Body						TRUE					FALSE
cg06364417	37	1	1	156124322	1	154390946			SEMA4A	NM_022367	5'UTR				low-CpG:154390939-154390978				1:156123929-156124434	Promoter_Associated		FALSE
cg23646375	37	1	1	209847618	1	207914241	chr1:209848443-209849428	N_Shore	G0S2	NM_015714	TSS1500								1:209847363-209847728	Unclassified_Cell_type_specific		FALSE
cg06759845	37	1	1	156460474	1	154727098			MEF2D	NM_005920	5'UTR				low-CpG:154727028-154727111		TRUE		1:156460256-156461587	Promoter_Associated	TRUE	FALSE
cg22793142	37	1	1	207995752	1	206062375			LOC148696	NR_026817	Body						TRUE		1:207995589-207995805	Unclassified_Cell_type_specific		FALSE
cg27058497	37	1	1	25291546	1	25164133			RUNX3	NM_001031680	TSS200							1:25163972-25164333	1:25291322-25292142	Unclassified		TRUE
cg14220262	37	1	1	1114963	1	1104826	chr1:1115574-1116006	N_Shore	TTLL10;TTLL10	NM_001130045;NM_153254	Body;TSS200							1:1104210-1104834				FALSE
cg08708961	37	1	1	227070630	1	225137253			PSEN2;PSEN2	NM_000447;NM_012486	Body;Body						TRUE		1:227070054-227071031	Promoter_Associated_Cell_type_specific		TRUE
cg11132913	37	1	1	59285109	1	59057697	chr1:59280951-59281194	S_Shelf														FALSE
cg25104613	37	1	1	20649108	1	20521695			VWA5B1	NM_001039500	Body	rs10916765							1:20648404-20649239	Promoter_Associated		TRUE
cg05350800	37	1	1	178550844	1	176817467											TRUE		1:178550396-178550849	Unclassified_Cell_type_specific		TRUE
cg13178361	37	1	1	162532502	1	160799126	chr1:162530856-162531853	S_Shore	UAP1	NM_003115	5'UTR					RDMR						FALSE
cg02834765	37	1	1	155214859	1	153481483			GBA;GBA;GBA;GBA	NM_001005750;NM_001005741;NM_001005749;NM_001005742	TSS1500;TSS1500;TSS1500;TSS1500								1:155214166-155215096	Promoter_Associated		FALSE
cg13781869	37	1	1	209877614	1	207944237			HSD11B1;HSD11B1	NM_181755;NM_005525	5'UTR;TSS1500											FALSE
cg04119678	37	1	1	32402509	1	32175096	chr1:32403387-32404382	N_Shore	PTP4A2;PTP4A2	NM_080391;NM_080392	5'UTR;5'UTR											TRUE
cg00219921	37	2	2	87012810	2	86866321	chr2:87015974-87018182	N_Shelf	CD8A;CD8A;CD8A;CD8A	NM_001145873;NM_171827;NM_001768;NR_027353	3'UTR;3'UTR;3'UTR;Body	rs7563771										TRUE
cg25939861	37	2	2	87020937	2	86874448	chr2:87015974-87018182	S_Shelf	CD8A	NM_001145873	5'UTR					RDMR						TRUE
cg04329870	37	2	2	87048747	2	86902258			CD8B;CD8B;CD8B	NM_172213;NM_172101;NM_172102	Body;3'UTR;Body							2:86902000-86902371				TRUE
cg03318654	37	2	2	87034200	2	86887711	chr2:87034658-87034889	N_Shore	CD8A	NM_001145873	5'UTR											TRUE
cg11335172	37	2	2	103033799	2	102400231			IL18RAP	NM_003853	TSS1500	rs3755273										FALSE
cg08777095	37	2	2	87052406	2	86905917			CD8B;CD8B;CD8B	NM_172213;NM_172101;NM_172102	Body;Body;Body								2:87052201-87052560	Unclassified_Cell_type_specific		TRUE
cg09391405	37	2	2	106413010	2	105779442			NCK2;NCK2	NM_003581;NM_001004722	5'UTR;5'UTR						TRUE					FALSE
cg20657709	37	2	2	28509570	2	28363074			BRE;BRE;BRE;BRE;BRE	NM_199192;NM_199193;NM_199191;NM_004899;NM_199194	Body;Body;Body;Body;Body						TRUE					FALSE
cg20954219	37	2	2	29745303	2	29598807			ALK	NM_004304	Body	rs10171104					TRUE					TRUE
cg03887528	37	2	2	231090531	2	230798775			SP140;SP140;SP140;SP140	NM_007237;NM_007237;NM_001005176;NM_001005176	5'UTR;1stExon;1stExon;5'UTR								2:231090068-231091293	Promoter_Associated		TRUE
cg03054026	37	2	2	242808907	2	242457580	chr2:242808405-242808618	S_Shore										2:242457119-242457776	2:242808394-242808943	Promoter_Associated_Cell_type_specific		FALSE
cg00705730	37	2	2	106438120	2	105804552			NCK2;NCK2	NM_003581;NM_001004722	5'UTR;5'UTR						TRUE					FALSE
cg16421411	37	2	2	10302391	2	10219842			C2orf48	NM_182626	Body	rs16855898						2:10219842-10219938			TRUE	FALSE
cg27051683	37	2	2	242802069	2	242450742	chr2:242805752-242806034	N_Shelf	PDCD1	NM_005018	TSS1500	rs41404549					TRUE	2:242450708-242450845			TRUE	FALSE
cg25428740	37	2	2	96981671	2	96345398											TRUE		2:96981499-96981703	Unclassified_Cell_type_specific	TRUE	FALSE
cg24336674	37	2	2	204602302	2	204310547			CD28	NM_006139	3'UTR								2:204602187-204602520	Unclassified_Cell_type_specific		FALSE
cg25887844	37	2	2	68961495	2	68814999			ARHGAP25;ARHGAP25	NM_001166277;NM_001007231	TSS1500;TSS1500								2:68961479-68961667	Promoter_Associated_Cell_type_specific		TRUE
cg15724534	37	2	2	211018363	2	210726608			C2orf67	NM_152519	Body		rs4635462				TRUE					FALSE
cg03429643	37	2	2	99280963	2	98647395			MGAT4A;MGAT4A	NM_001160154;NM_012214	TSS1500;Body								2:99280861-99281182	Unclassified_Cell_type_specific		TRUE
cg17675712	37	2	2	166262886	2	165971132											TRUE					FALSE
cg00760938	37	2	2	217357159	2	217065404											TRUE		2:217357037-217357278	Unclassified_Cell_type_specific		FALSE
cg13112407	37	2	2	97204931	2	96568658	chr2:97202313-97203787	S_Shore	ARID5A	NM_212481	Body					CDMR						TRUE
cg02606840	37	2	2	99280930	2	98647362			MGAT4A;MGAT4A	NM_001160154;NM_012214	TSS1500;Body								2:99280861-99281182	Unclassified_Cell_type_specific		TRUE
cg03055671	37	3	3	172231528	3	173714222			TNFSF10	NM_003810	Body						TRUE					FALSE
cg26102819	37	3	3	124756559	3	126239249			HEG1	NM_020733	Body											FALSE
cg01044025	37	3	3	151613372	3	153096062											TRUE					FALSE
cg19235307	37	3	3	129160154	3	130642844	chr3:129158602-129159477	S_Shore	IFT122;IFT122;MBD4;IFT122;IFT122	NM_052990;NM_018262;NM_003925;NM_052985;NM_052989	Body;Body;TSS1500;Body;Body	rs3138325		TRUE		RDMR			3:129160116-129160320	Promoter_Associated		TRUE
cg26692003	37	3	3	13063165	3	13038165			IQSEC1	NM_001134382	Body						TRUE					TRUE
cg14475875	37	3	3	193856076	3	195338770	chr3:193854575-193856015	S_Shore	HES1	NM_005524	3'UTR								3:193855362-193856333	Unclassified		FALSE
cg11589536	37	3	3	46250518	3	46225522			CCR1	NM_001295	TSS1500						TRUE					TRUE
cg01152567	37	3	3	28294009	3	28269013			CMC1	NM_182523	Body						TRUE					TRUE
cg09626867	37	3	3	45053351	3	45028355			EXOSC7	NR_023353	Body						TRUE				TRUE	TRUE
cg25599673	37	3	3	186738370	3	188221064			ST6GAL1;ST6GAL1;ST6GAL1	NM_173216;NM_003032;NM_173217	5'UTR;TSS1500;5'UTR								3:186738206-186738508	Unclassified_Cell_type_specific		FALSE
cg11014468	37	3	3	53362965	3	53338005			DCP1A	NM_018403	Body						TRUE					TRUE
cg01327169	37	3	3	183738470	3	185221164	chr3:183735183-183736103	S_Shelf					rs2872245									FALSE
cg19915997	37	3	3	15492725	3	15467729			COLQ;COLQ;COLQ	NM_080538;NM_080539;NM_005677	3'UTR;3'UTR;3'UTR											FALSE
cg05480110	37	3	3	195534854	3	197019251			MUC4;MUC4;MUC4	NM_018406;NM_138297;NM_004532	Body;Body;Body						TRUE	3:197019208-197019260				FALSE
cg02391509	37	3	3	27766382	3	27741386	chr3:27765196-27765675	S_Shore										3:27741236-27741387				FALSE
cg01458495	37	3	3	48310544	3	48285548			ZNF589	NM_016089	3'UTR							3:48285377-48285969	3:48309554-48310652	Promoter_Associated_Cell_type_specific		TRUE
cg24720038	37	3	3	128291538	3	129774228			C3orf27	NM_007354	3'UTR										TRUE	FALSE
cg00183468	37	3	3	142926178	3	144408868											TRUE					FALSE
cg08162476	37	3	3	13064001	3	13039001			IQSEC1	NM_001134382	Body				low-CpG:13038890-13039156		TRUE		3:13063999-13064229	Unclassified_Cell_type_specific	TRUE	TRUE
cg05980782	37	3	3	101567801	3	103050491	chr3:101568107-101569046	N_Shore	NFKBIZ;NFKBIZ	NM_001005474;NM_031419	5'UTR;TSS1500							3:103050480-103051716				FALSE
cg01832712	37	3	3	4910674	3	4885674	chr3:4909962-4910537	S_Shore											3:4909840-4910932	Promoter_Associated		FALSE
cg09025210	37	3	3	141132146	3	142614836			ZBTB38	NM_001080412	5'UTR						TRUE					FALSE
cg27628849	37	4	4	129775059	4	129994509			PHF17;PHF17	NM_024900;NM_199320	Body;Body						TRUE					FALSE
cg27027375	37	4	4	6695319	4	6746220			S100P	NM_005980	TSS1500											FALSE
cg09363243	37	4	4	129805520	4	130024970			SCLT1	NM_144643	3'UTR											TRUE
cg14140379	37	4	4	6695380	4	6746281			S100P	NM_005980	TSS200											FALSE
cg05039671	37	4	4	40245120	4	39921515			RHOH	NM_004310	Body	rs76788449										FALSE
cg21997986	37	4	4	102745414	4	102964437			BANK1;BANK1;BANK1	NM_001127507;NM_017935;NM_001083907	Body;Body;5'UTR											TRUE
cg17854066	37	4	4	55575932	4	55270689			KIT;KIT	NM_000222;NM_001093772	Body;Body						TRUE					FALSE
cg22535163	37	4	4	81075674	4	81294698											TRUE					FALSE
cg11394785	37	5	5	179221090	5	179153696	chr5:179222608-179223825	N_Shore	LTC4S	NM_145867	1stExon	rs75759006		TRUE					5:179220211-179221315	Promoter_Associated_Cell_type_specific		FALSE
cg11664417	37	5	5	71883710	5	71919466											TRUE					TRUE
cg11314827	37	5	5	133447976	5	133475875	chr5:133449320-133451260	N_Shore								CDMR			5:133447556-133448180	Unclassified_Cell_type_specific	TRUE	FALSE
cg10967114	37	5	5	150442668	5	150422861			TNIP1	NM_006058	Body						TRUE				TRUE	FALSE
cg00851088	37	5	5	133406550	5	133434449	chr5:133406807-133407149	N_Shore									TRUE		5:133406405-133407370	Unclassified		FALSE
cg05593759	37	5	5	125695848	5	125723747			GRAMD3;GRAMD3	NM_001146319;NM_001146319	1stExon;5'UTR	rs77944663										FALSE
cg10487428	37	5	5	59559218	5	59594975			PDE4D	NM_001165899	5'UTR											FALSE
cg26050975	37	5	5	179231109	5	179163715	chr5:179232532-179234595	N_Shore	MGAT4B;MGAT4B	NM_014275;NM_054013	Body;TSS1500						TRUE		5:179230354-179231432	Promoter_Associated	TRUE	TRUE
cg10949007	37	5	5	95159614	5	95185370			GLRX;GLRX	NM_001118890;NM_002064	TSS1500;TSS1500						TRUE				TRUE	TRUE
cg14564351	37	6	6	135644405	6	135686098			AHI1;AHI1;AHI1	NM_001134831;NM_017651;NM_001134830	Body;Body;Body						TRUE		6:135644361-135644625	Unclassified_Cell_type_specific		TRUE
cg18773597	37	6	6	119854913	6	119896612											TRUE					FALSE
cg06003184	37	6	6	127781873	6	127823566			C6orf174;KIAA0408	NM_001012279;NM_014702	3'UTR;TSS1500											FALSE
cg00702872	37	6	6	3524580	6	3469579											TRUE					FALSE
cg12531611	37	6	6	11212619	6	11320605			NEDD9;NEDD9;NEDD9	NM_006403;NM_001142393;NM_182966	Body;Body;Body						TRUE		6:11212614-11212812	Unclassified_Cell_type_specific		FALSE
cg18800739	37	6	6	144626962	6	144668655			UTRN	NM_007124	Body						TRUE					TRUE
cg03783907	37	6	6	26446387	6	26554366			BTN3A3;BTN3A3	NM_197974;NM_006994	Body;Body								6:26446272-26446482	Gene_Associated_Cell_type_specific		TRUE
cg02832512	37	6	6	22113516	6	22221495			FLJ22536	NR_015410	Body						TRUE				TRUE	TRUE
cg23143090	37	6	6	169689939	6	169431864												6:169431698-169431905				FALSE
cg21555177	37	6	6	33173024	6	33281002	chr6:33172289-33172823	S_Shore	HSD17B8	NM_014234	Body								6:33171945-33173651	Promoter_Associated		FALSE
cg05517541	37	6	6	112115209	6	112221902			FYN	NM_002037	5'UTR											TRUE
cg11034626	37	6	6	43612756	6	43720734	chr6:43612714-43613366	Island	RSPH9	NM_152732	TSS200							6:43720734-43721344			TRUE	TRUE
cg06963205	37	6	6	73092820	6	73149541			RIMS1;RIMS1;RIMS1;RIMS1;RIMS1;RIMS1	NM_001168410;NM_001168411;NM_001168409;NM_001168407;NM_014989;NM_001168408	Body;5'UTR;Body;Body;Body;Body								6:73092610-73092875	Unclassified_Cell_type_specific		TRUE
cg19556284	37	6	6	158909455	6	158829443			TULP4;TULP4	NM_020245;NM_001007466	Body;Body						TRUE				TRUE	TRUE
cg23280720	37	6	6	139483193	6	139524886			HECA	NM_016217	Body						TRUE		6:139482105-139483443	Promoter_Associated		FALSE
cg20387139	37	6	6	33265424	6	33373402	chr6:33266302-33267582	N_Shore	RGL2;RGL2	NR_028387;NM_004761	Body;Body								6:33265294-33265530	Unclassified_Cell_type_specific		TRUE
cg08352774	37	6	6	158985825	6	158905813	chr6:158980976-158981830	S_Shelf	TMEM181	NM_020823	Body	rs4709213	rs78650598						6:158985594-158986185	Unclassified_Cell_type_specific		TRUE
cg12104246	37	6	6	24718589	6	24826568	chr6:24720387-24721920	N_Shore	C6orf62	NM_030939	Body					RDMR						TRUE
cg20510988	37	6	6	88851522	6	88908241			CNR1;CNR1;CNR1;CNR1;CNR1;CNR1	NM_016083;NM_001160226;NM_001160260;NM_001160259;NM_033181;NM_001160258	3'UTR;3'UTR;3'UTR;3'UTR;3'UTR;3'UTR						TRUE		6:88851325-88851721	Unclassified_Cell_type_specific		TRUE
cg18067520	37	6	6	107114594	6	107221287			QRSL1	NM_018292	3'UTR	rs79703848					TRUE		6:107114471-107114740	Unclassified_Cell_type_specific		TRUE
cg21761853	37	6	6	30704809	6	30812788			FLOT1	NM_005803	Body								6:30704715-30705015	Unclassified_Cell_type_specific		TRUE
cg16474725	37	6	6	45979349	6	46087308	chr6:45982877-45983742	N_Shelf	CLIC5;CLIC5	NM_001114086;NM_016929	Body;Body								6:45979127-45979686	Promoter_Associated		FALSE
cg17622855	37	6	6	157982358	6	157902346			ZDHHC14;ZDHHC14	NM_153746;NM_024630	Body;Body							6:157902082-157902370				FALSE
cg00733978	37	7	7	80352237	7	80190173											TRUE				TRUE	FALSE
cg18782488	37	7	7	134677557	7	134328097			AGBL3	NM_178563	Body						TRUE		7:134677447-134677950	Gene_Associated		FALSE
cg18720736	37	7	7	76629001	7	76466937	chr7:76629263-76629489	N_Shore	PMS2L11	NR_023383	Body							7:76466731-76467390				TRUE
cg09654116	37	7	7	158816213	7	158508974	chr7:158816092-158816409	Island	LOC154822	NR_024394	Body							7:158508974-158509170				TRUE
cg20641531	37	7	7	8302731	7	8269256	chr7:8301031-8302252	S_Shore	ICA1;ICA1;ICA1	NM_004968;NM_001136020;NM_022307	TSS1500;TSS1500;TSS1500											FALSE
cg20332503	37	7	7	143081287	7	142791409	chr7:143077469-143079169	S_Shelf	ZYX;ZYX	NM_003461;NM_001010972	Body;Body								7:143081045-143081392	Gene_Associated_Cell_type_specific		FALSE
cg00944599	37	7	7	98479808	7	98317744	chr7:98476004-98476954	S_Shelf	TRRAP	NM_003496	Body											FALSE
cg00661777	37	7	7	106511741	7	106298977	chr7:106508057-106508733	S_Shelf	PIK3CG	NM_002649	Body								7:106511630-106511834	Promoter_Associated		TRUE
cg00459992	37	7	7	158819232	7	158511993	chr7:158817175-158817629	S_Shore									TRUE	7:158511880-158512121				TRUE
cg21762695	37	7	7	36022695	7	35989220	chr7:36022319-36022576	S_Shore				rs28659860						7:35989220-35989377				FALSE
cg16396223	37	7	7	151422150	7	151053083	chr7:151421668-151422157	Island	PRKAG2;PRKAG2	NM_016203;NM_001040633	Body;Body							7:151052630-151053170				FALSE
cg04153882	37	7	7	5270928	7	5237454	chr7:5266921-5267306	S_Shelf	WIPI2;WIPI2;WIPI2;WIPI2;WIPI2	NM_016003;NM_001033520;NM_001033519;NM_015610;NM_001033518	3'UTR;3'UTR;3'UTR;3'UTR;3'UTR					CDMR		7:5237405-5237513				TRUE
cg22581896	37	7	7	4779225	7	4745751			FOXK1	NM_001037165	Body		rs79382505				TRUE	7:4745751-4745885				FALSE
cg27109748	37	7	7	2150016	7	2116542			MAD1L1;MAD1L1;MAD1L1	NM_003550;NM_001013837;NM_001013836	Body;Body;Body						TRUE	7:2116101-2116595	7:2150010-2150165	Unclassified		TRUE
cg13459035	37	7	7	135369001	7	135019541			SLC13A4	NM_012450	Body	rs11980045					TRUE					FALSE
cg00576774	37	7	7	28725676	7	28692201			CREB5;CREB5;CREB5;CREB5	NM_001011666;NM_004904;NM_182899;NM_182898	TSS200;Body;Body;Body						TRUE		7:28725525-28725743	Unclassified_Cell_type_specific	TRUE	TRUE
cg02171859	37	7	7	853441	7	819967	chr7:855308-856747	N_Shore									TRUE				TRUE	FALSE
cg06449934	37	7	7	1130697	7	1097223	chr7:1131625-1133187	N_Shore	GPER;C7orf50;GPER;C7orf50;C7orf50;GPER	NM_001039966;NM_001134395;NM_001098201;NM_032350;NM_001134396;NM_001505	5'UTR;Body;5'UTR;Body;Body;5'UTR											FALSE
cg01974478	37	7	7	4779312	7	4745838			FOXK1	NM_001037165	Body	rs57323934					TRUE	7:4745751-4745885	7:4779256-4779722	Unclassified_Cell_type_specific		FALSE
cg12419766	37	7	7	157620445	7	157313206	chr7:157618856-157619302	S_Shore	PTPRN2;PTPRN2;PTPRN2	NM_002847;NM_130842;NM_130843	Body;Body;Body							7:157313177-157313292	7:157619365-157621250	Unclassified_Cell_type_specific		FALSE
cg16008979	37	7	7	101427765	7	101214485										DMR						FALSE
cg19513582	37	7	7	129481640	7	129268876			UBE2H;UBE2H	NM_003344;NM_182697	Body;Body						TRUE					TRUE
cg14826425	37	7	7	27232837	7	27199362	chr7:27231805-27233097	Island								DMR		7:27199110-27199622			TRUE	FALSE
cg21329649	37	7	7	1901840	7	1868366	chr7:1902762-1903059	N_Shore	MAD1L1;MAD1L1;MAD1L1	NM_003550;NM_001013837;NM_001013836	Body;Body;Body		rs59456857						7:1901725-1901970	Unclassified_Cell_type_specific	TRUE	TRUE
cg12155963	37	7	7	150147553	7	149778486			GIMAP8	NM_175571	TSS1500								7:150147229-150147614	Unclassified		TRUE
cg04025970	37	8	8	8727303	8	8764713			MFHAS1	NM_004225	Body						TRUE		8:8727075-8727362	Unclassified_Cell_type_specific		FALSE
cg07457727	37	8	8	131451983	8	131521165	chr8:131455248-131456285	N_Shelf				rs72726231										FALSE
cg25011252	37	8	8	61777859	8	61940413			CHD7	NM_017780	Body							8:61940227-61940419	8:61777711-61778593	Promoter_Associated_Cell_type_specific		FALSE
cg23146741	37	8	8	42712312	8	42831469			RNF170;RNF170;RNF170;RNF170;RNF170;RNF170	NR_027668;NM_001160225;NM_001160224;NM_030954;NM_001160223;NR_027669	Body;Body;Body;Body;Body;Body						TRUE		8:42712269-42712399	Unclassified_Cell_type_specific		TRUE
cg20511966	37	8	8	141361266	8	141430448	chr8:141359155-141359621	S_Shore	TRAPPC9;TRAPPC9	NM_001160372;NM_031466	Body;Body							8:141430273-141430449				FALSE
cg08095204	37	8	8	21900039	8	21955985			FGF17	NM_003867	TSS1500											FALSE
cg12991306	37	8	8	27941405	8	27997324			C8orf80	NM_001010906	TSS200											FALSE
cg04227278	37	8	8	134301020	8	134370202			NDRG1;NDRG1	NM_001135242;NM_006096	5'UTR;5'UTR						TRUE		8:134300516-134301118	Unclassified_Cell_type_specific		TRUE
cg18048309	37	8	8	145787687	8	145758495			KIAA1688	NM_025251	Body	rs72160093						8:145757795-145758800				FALSE
cg01419713	37	8	8	42038135	8	42157292			PLAT;PLAT	NM_000930;NM_033011	Body;Body							8:42156995-42157293	8:42038119-42038384	Unclassified_Cell_type_specific		FALSE
cg06889975	37	8	8	22558722	8	22614667	chr8:22560949-22561271	N_Shelf														FALSE
cg00328720	37	8	8	28562890	8	28618809	chr8:28558588-28559960	S_Shelf	EXTL3	NM_001440	5'UTR											FALSE
cg18787975	37	8	8	11726094	8	11763503	chr8:11725059-11725600	S_Shore	CTSB;CTSB;CTSB;CTSB;CTSB	NM_147780;NM_147781;NM_147782;NM_147783;NM_001908	TSS1500;TSS1500;TSS1500;TSS1500;TSS1500			TRUE				8:11762204-11763634	8:11724334-11726252	Promoter_Associated		FALSE
cg27190014	37	8	8	128971471	8	129040653			MIR1205;PVT1	NR_031610;NR_003367	TSS1500;Body											FALSE
cg21285555	37	8	8	52771466	8	52934019			PCMTD1	NM_052937	Body						TRUE		8:52771347-52771470	Gene_Associated_Cell_type_specific		TRUE
cg10147394	37	8	8	11350297	8	11387706			BLK	NM_001715	TSS1500											FALSE
cg11402303	37	8	8	145651541	8	145622349	chr8:145653335-145654145	N_Shore	VPS28;VPS28	NM_016208;NM_183057	Body;Body											FALSE
cg27443224	37	9	9	34710135	9	34700135			CCL21;CCL21	NM_002989;NM_002989	1stExon;5'UTR			TRUE								FALSE
cg26270899	37	9	9	139590760	9	138710581	chr9:139590437-139590761	Island				rs75225202							9:139590565-139590900	Unclassified_Cell_type_specific		FALSE
cg13595556	37	9	9	129648322	9	128688143											TRUE					FALSE
cg14344261	37	9	9	36986380	9	36976380	chr9:36985986-36986924	Island	PAX5	NM_016734	Body					DMR		9:36975987-36977209	9:36986225-36986628	Unclassified_Cell_type_specific	TRUE	TRUE
cg00460983	37	10	10	91133941	10	91123921											TRUE				TRUE	FALSE
cg05617307	37	10	10	121413182	10	121403172	chr10:121410566-121411827	S_Shore	BAG3	NM_004281	Body								10:121413140-121413259	Promoter_Associated		TRUE
cg14301562	37	10	10	76936085	10	76606091			SAMD8	NM_144660	3'UTR											FALSE
cg08698943	37	10	10	3509758	10	3499758										CDMR					TRUE	FALSE
cg08908131	37	10	10	118706938	10	118696928			KIAA1598;KIAA1598	NM_018330;NM_001127211	Body;Body						TRUE				TRUE	TRUE
cg07754940	37	10	10	89912729	10	89902709											TRUE				TRUE	TRUE
cg09221159	37	10	10	90031426	10	90021406											TRUE		10:90030632-90031515	Unclassified		TRUE
cg10462187	37	10	10	124067402	10	124057392			BTBD16	NM_144587	Body					DMR	TRUE		10:124067221-124067521	Unclassified_Cell_type_specific	TRUE	TRUE
cg07133930	37	10	10	70821371	10	70491377										DMR			10:70821322-70821839	Promoter_Associated	TRUE	FALSE
cg05623815	37	10	10	114602832	10	114592822											TRUE				TRUE	TRUE
cg03970483	37	10	10	99894087	10	99884077	chr10:99894265-99894914	N_Shore	C10orf28	NM_014472	TSS1500								10:99893768-99895301	Unclassified		TRUE
cg23786209	37	10	10	116285554	10	116275544			ABLIM1;ABLIM1;ABLIM1;ABLIM1	NM_001003408;NM_001003407;NM_006720;NM_002313	Body;Body;5'UTR;Body						TRUE		10:116285470-116285662	Promoter_Associated_Cell_type_specific		FALSE
cg16694639	37	10	10	89264116	10	89254096	chr10:89264370-89265371	N_Shore	MINPP1	NM_004897	TSS200								10:89263932-89265756	Promoter_Associated		FALSE
cg18184053	37	10	10	5882739	10	5922745	chr10:5882303-5882635	S_Shore													TRUE	TRUE
cg04468741	37	11	11	12181467	11	12138043			MICAL2	NM_014632	5'UTR						TRUE				TRUE	TRUE
cg15225779	37	11	11	76784047	11	76461695			CAPN5	NM_004055	5'UTR		rs11825526				TRUE		11:76783722-76784404	Unclassified_Cell_type_specific		TRUE
cg26902557	37	11	11	1585852	11	1542428			DUSP8;HCCA2	NM_004420;NM_053005	Body;Body						TRUE		11:1585767-1586215	Unclassified_Cell_type_specific	TRUE	FALSE
cg05747695	37	11	11	3156892	11	3113468			OSBPL5;OSBPL5;OSBPL5	NM_020896;NM_001144063;NM_145638	5'UTR;5'UTR;5'UTR	rs75308619					TRUE					TRUE
cg16636767	37	11	11	13694647	11	13651223	chr11:13689588-13690724	S_Shelf	FAR1	NM_032228	5'UTR											TRUE
cg01476222	37	11	11	36522143	11	36478719			TRAF6;TRAF6	NM_004620;NM_145803	Body;Body						TRUE		11:36522091-36522251	Gene_Associated_Cell_type_specific	TRUE	FALSE
cg03559915	37	11	11	67201998	11	66958574	chr11:67203319-67203662	N_Shore	RPS6KB2	NM_003952	Body							11:66958539-66958737				FALSE
cg03219657	37	11	11	64981125	11	64737701			SLC22A20	NM_001004326	TSS1500						TRUE		11:64981035-64981287	Unclassified_Cell_type_specific		FALSE
cg14331899	37	11	11	61125360	11	60881936	chr11:61129221-61129879	N_Shelf	CYBASC3;CYBASC3;CYBASC3	NM_001161452;NM_153611;NM_001161454	TSS1500;5'UTR;5'UTR											FALSE
cg17232476	37	11	11	121440880	11	120946090			SORL1	NM_003105	Body							11:120946059-120946114	11:121440684-121441018	Gene_Associated_Cell_type_specific		FALSE
cg06975311	37	11	11	65407399	11	65163975	chr11:65408344-65408631	N_Shore	SIPA1;SIPA1	NM_153253;NM_006747	TSS200;5'UTR								11:65406971-65408534	Promoter_Associated		TRUE
cg26986871	37	12	12	10545083	12	10436350																TRUE
cg14200211	37	12	12	32313007	12	32204274			BICD1;BICD1	NM_001714;NM_001003398	Body;Body						TRUE		12:32312944-32313083	Unclassified_Cell_type_specific		TRUE
cg13828440	37	12	12	10459972	12	10351239			KLRD1;KLRD1;KLRD1	NM_002262;NM_001114396;NM_007334	TSS1500;5'UTR;TSS1500											TRUE
cg21474838	37	12	12	10460612	12	10351879			KLRD1;KLRD1;KLRD1;KLRD1;KLRD1	NM_002262;NM_001114396;NM_002262;NM_007334;NM_007334	1stExon;5'UTR;5'UTR;5'UTR;1stExon			TRUE								FALSE
cg24410690	37	12	12	129299481	12	127865434			SLC15A4;MGC16384	NM_145648;NR_026666	Body;TSS200							12:127865285-127865458				FALSE
cg27366072	37	12	12	12222913	12	12114180			BCL2L14;BCL2L14;BCL2L14	NM_030766;NM_138723;NM_138722	TSS1500;TSS1500;TSS1500											TRUE
cg21125628	37	12	12	10605936	12	10497203			KLRC1;KLRC1;KLRC1;KLRC1;KLRC1;KLRC1	NM_213657;NM_007328;NM_002259;NM_213658;NM_002259;NM_007328	5'UTR;1stExon;5'UTR;5'UTR;1stExon;5'UTR		rs74062026									TRUE
cg09082441	37	12	12	11805154	12	11696421	chr12:11801853-11802218	S_Shelf	ETV6	NM_001987	Body					RDMR	TRUE					TRUE
cg16470760	37	12	12	6898217	12	6768478			CD4	NM_000616	TSS1500		rs61024256	TRUE								TRUE
cg14541209	37	12	12	113530566	12	112014949	chr12:113530914-113531476	N_Shore	DTX1	NM_004416	Body								12:113530332-113530816	Unclassified	TRUE	FALSE
cg09043214	37	12	12	6442873	12	6313134	chr12:6438272-6438931	S_Shelf	TNFRSF1A	NM_001065	Body				low-CpG:6312749-6313660						TRUE	FALSE
cg03188000	37	12	12	68634913	12	66921180													12:68634777-68635187	Unclassified		FALSE
cg14094409	37	12	12	122712093	12	121278046	chr12:122710054-122711371	S_Shore	DIABLO;DIABLO;DIABLO;DIABLO	NM_138929;NM_019887;NR_024601;NR_024600	TSS200;TSS200;TSS200;TSS200	rs78028061						12:121278017-121278107				FALSE
cg22163059	37	12	12	51610927	12	49897194	chr12:51610892-51611724	Island	POU6F1	NR_026893	Body							12:49897170-49897553	12:51610885-51611360	Promoter_Associated		FALSE
cg12976793	37	12	12	96584672	12	95108803	chr12:96587839-96588090	N_Shelf											12:96584581-96584727	Unclassified_Cell_type_specific		TRUE
cg14506192	37	12	12	122711988	12	121277941	chr12:122710054-122711371	S_Shore	DIABLO;DIABLO;DIABLO;DIABLO;DIABLO;DIABLO	NR_024600;NM_138929;NM_019887;NR_024601;NM_138929;NM_019887	Body;5'UTR;5'UTR;Body;1stExon;1stExon											FALSE
cg25083933	37	12	12	6250313	12	6120574											TRUE		12:6249932-6250662	Unclassified_Cell_type_specific		TRUE
cg08875297	37	12	12	56127068	12	54413335	chr12:56122017-56123186	S_Shelf					rs2462936									FALSE
cg06761203	37	12	12	58147888	12	56434155	chr12:58148888-58149781	N_Shore	2015-03-09	NM_138396	TSS1500											FALSE
cg14791799	37	13	13	24227716	13	23125716			TNFRSF19;TNFRSF19	NM_018647;NM_148957	Body;Body						TRUE					TRUE
cg23391288	37	13	13	49366203	13	48264204											TRUE				TRUE	TRUE
cg06927812	37	13	13	41718870	13	40616870											TRUE					FALSE
cg04103645	37	13	13	51898948	13	50796949											TRUE					FALSE
cg16728323	37	13	13	111212174	13	110010175	chr13:111213589-111214477	N_Shore	RAB20	NM_017817	Body								13:111212000-111212410	Unclassified_Cell_type_specific	TRUE	FALSE
cg27043010	37	14	14	99712380	14	98782133	chr14:99711839-99713431	Island	BCL11B;BCL11B	NM_022898;NM_138576	Body;Body							14:98781505-98783184	14:99711971-99712498	Unclassified_Cell_type_specific	TRUE	TRUE
cg11070172	37	14	14	23586812	14	22656652			CEBPE	NM_001805	Body							14:22656634-22656816				TRUE
cg07675477	37	14	14	99711840	14	98781593	chr14:99711839-99713431	Island	BCL11B;BCL11B	NM_022898;NM_138576	Body;Body							14:98781505-98783184				TRUE
cg16235995	37	14	14	32797149	14	31866900			AKAP6	NM_004274	TSS1500											TRUE
cg21221767	37	14	14	65673646	14	64743399											TRUE		14:65673184-65673691	Unclassified_Cell_type_specific		TRUE
cg05398700	37	14	14	102677141	14	101746894	chr14:102680287-102680519	N_Shelf	WDR20	NM_181291	Body						TRUE	14:101746704-101747070				FALSE
cg14543285	37	14	14	103129037	14	102198790			RCOR1	NM_015156	Body						TRUE					TRUE
cg15691199	37	14	14	23589419	14	22659259			CEBPE	NM_001805	TSS1500			TRUE					14:23588843-23589601	Promoter_Associated		TRUE
cg18181923	37	14	14	99682269	14	98752022			BCL11B;BCL11B	NM_022898;NM_138576	Body;Body						TRUE	14:98752003-98752090				FALSE
cg23108232	37	14	14	59628483	14	58698236											TRUE				TRUE	FALSE
cg21057323	37	14	14	103412980	14	102482733			CDC42BPB	NM_006035	Body							14:102482598-102482989	14:103412780-103413545	Unclassified		FALSE
cg25573640	37	14	14	64228599	14	63298352												14:63298338-63298434				FALSE
cg18247172	37	15	15	91370233	15	89171237						rs76155974						15:89170807-89171377				FALSE
cg10342963	37	15	15	99443213	15	97260736			IGF1R	NM_000875	Body						TRUE	15:97260646-97260815				TRUE
cg15022400	37	15	15	45028161	15	42815453			TRIM69;TRIM69	NM_080745;NM_182985	TSS1500;TSS1500						TRUE					FALSE
cg03702533	37	15	15	77830579	15	75617634											TRUE		15:77830260-77830720	Unclassified_Cell_type_specific		TRUE
cg13856674	37	15	15	93722590	15	91523594												15:91523503-91523638				FALSE
cg27405128	37	15	15	58540402	15	56327694							rs74796208				TRUE					TRUE
cg12483340	37	15	15	42503039	15	40290331	chr15:42500160-42500561	S_Shelf	TMEM87A	NM_015497	3'UTR											TRUE
cg00324520	37	15	15	41411926	15	39199218	chr15:41408059-41408856	S_Shelf														FALSE
cg10083258	37	15	15	93362731	15	91163735										CDMR	TRUE		15:93362729-93364137	Promoter_Associated		FALSE
cg24002003	37	15	15	101668143	15	99485666											TRUE		15:101667410-101668295	Promoter_Associated	TRUE	FALSE
cg06575692	37	16	16	68112968	16	66670469			DUS2L	NM_017803	3'UTR											FALSE
cg27026192	37	16	16	57836960	16	56394461	chr16:57835955-57836989	Island	KIFC3;KIFC3	NM_005550;NM_001130100	TSS1500;TSS1500					CDMR					TRUE	FALSE
cg01453111	37	16	16	87798736	16	86356237	chr16:87799123-87799747	N_Shore	KLHDC4	NM_017566	Body											TRUE
cg04045544	37	16	16	27298091	16	27205592											TRUE				TRUE	TRUE
cg00084577	37	16	16	30721139	16	30628640			SNORA30;SRCAP	NR_002966;NM_006662	TSS1500;Body											FALSE
cg09671611	37	16	16	57577474	16	56134975			GPR114	NM_153837	5'UTR			TRUE								FALSE
cg09300089	37	16	16	89539230	16	88066731			ANKRD11	NM_013275	5'UTR						TRUE					FALSE
cg02021288	37	16	16	11435867	16	11343368	chr16:11439186-11439767	N_Shelf														TRUE
cg05249026	37	16	16	11031524	16	10939025	chr16:11035496-11036696	N_Shelf	DEXI	NM_014015	3'UTR								16:11031403-11031601	Promoter_Associated_Cell_type_specific		FALSE
cg05981394	37	16	16	28942152	16	28849653			CD19	NM_001770	TSS1500											TRUE
cg27507473	37	16	16	86002958	16	84560459	chr16:86006195-86007687	N_Shelf									TRUE					FALSE
cg10096215	37	16	16	68034002	16	66591503			DPEP2	NM_022355	TSS1500						TRUE					FALSE
cg07450021	37	16	16	85097151	16	83654652			KIAA0513	NM_014732	5'UTR											TRUE
cg08916477	37	16	16	30391350	16	30298851	chr16:30389035-30390631	S_Shore	2015-09-01	NM_052838	Body											TRUE
cg26600461	37	16	16	89101757	16	87629258											TRUE					FALSE
cg03699843	37	16	16	50701064	16	49258565			SNX20;SNX20	NM_153337;NM_001144972	3'UTR;3'UTR								16:50698948-50701771	Promoter_Associated		TRUE
cg02192218	37	16	16	28500049	16	28407550	chr16:28502813-28503491	N_Shelf	CLN3;CLN3	NM_001042432;NM_000086	Body;Body											FALSE
cg03120102	37	16	16	78991723	16	77549224			WWOX	NM_016373	Body							16:77549216-77549295				FALSE
cg00867406	37	16	16	89997889	16	88525390	chr16:90000351-90000687	N_Shelf	TUBB3	NM_006086	Body											FALSE
cg07597976	37	16	16	28943019	16	28850520			CD19	NM_001770	TSS1500			TRUE								TRUE
cg03963853	37	16	16	4732369	16	4672370	chr16:4732219-4732487	Island	MGRN1;MGRN1;MGRN1;MGRN1	NM_015246;NM_001142291;NM_001142290;NM_001142289	Body;Body;Body;Body							16:4671578-4673185				FALSE
cg06074534	37	16	16	85020055	16	83577556			ZDHHC7;ZDHHC7	NM_001145548;NM_017740	Body;Body							16:83577265-83577568				TRUE
cg25554283	37	17	17	63558259	17	60988721	chr17:63555902-63557362	S_Shore	AXIN2	NM_004655	TSS1500		rs74006843					17:60988620-60988894	17:63558039-63558588	Promoter_Associated		FALSE
cg22675702	37	17	17	20026062	17	19966654			CYTSB;CYTSB	NM_152904;NM_001033553	Body;Body						TRUE					TRUE
cg07823562	37	17	17	76743501	17	74255096			CYTH1;CYTH1	NM_017456;NM_004762	Body;Body						TRUE					FALSE
cg16047279	37	17	17	38717242	17	35970768			CCR7	NM_001838	Body		rs73293429					17:35970726-35970833	17:38715911-38717621	Promoter_Associated	TRUE	FALSE
cg11133963	37	17	17	47297512	17	44652511	chr17:47296969-47297314	S_Shore	ABI3;ABI3	NM_001135186;NM_016428	Body;Body							17:44652498-44652560			TRUE	FALSE
cg07248223	37	17	17	38717275	17	35970801			CCR7	NM_001838	Body							17:35970726-35970833	17:38715911-38717621	Promoter_Associated		FALSE
cg22312249	37	17	17	72779428	17	70291023			TMEM104	NM_017728	Body						TRUE					TRUE
cg23443627	37	17	17	72462164	17	69973759			CD300A	NM_007261	TSS1500											FALSE
cg02212339	37	17	17	3493666	17	3440415			TRPV1;TRPV1;TRPV1;TRPV1	NM_080704;NM_018727;NM_080706;NM_080705	Body;Body;Body;Body							17:3440312-3440416				FALSE
cg17202724	37	17	17	61916730	17	59270462	chr17:61919659-61920656	N_Shelf	SMARCD2;SMARCD2	NM_003077;NM_001098426	Body;Body						TRUE		17:61916655-61916877	Unclassified_Cell_type_specific		FALSE
cg26133266	37	17	17	37380827	17	34634353	chr17:37380953-37382363	N_Shore	STAC2	NM_198993	Body							17:34634221-34634354				TRUE
cg03909504	37	17	17	25959847	17	22983974			LGALS9;LGALS9;LGALS9	NR_024043;NM_002308;NM_009587	Body;Body;Body	rs80039903					TRUE				TRUE	FALSE
cg01435401	37	17	17	263615	17	263961	chr17:263083-263412	S_Shore	C17orf97	NM_001013672	Body		rs75457484					17:263412-264172				TRUE
cg22498365	37	17	17	80829028	17	78422317	chr17:80829533-80829871	N_Shore	TBCD	NM_005993	Body	rs80351902	rs79586665					17:78422275-78422447	17:80828585-80829321	Unclassified		FALSE
cg25112590	37	17	17	3870415	17	3817164	chr17:3867059-3868095	S_Shelf														TRUE
cg02366988	37	17	17	63558245	17	60988707	chr17:63555902-63557362	S_Shore	AXIN2	NM_004655	TSS1500	rs74006843						17:60988620-60988894	17:63558039-63558588	Promoter_Associated		TRUE
cg02294870	37	17	17	41479663	17	38835189	chr17:41476220-41476715	S_Shelf														FALSE
cg18207999	37	17	17	37914349	17	35167875	chr17:37910088-37911190	S_Shelf								RDMR			17:37914211-37914742	Unclassified_Cell_type_specific		TRUE
cg00265360	37	17	17	1101278	17	1048028											TRUE		17:1100988-1101829	Unclassified	TRUE	TRUE
cg12182124	37	18	18	21451563	18	19705561			LAMA3;LAMA3;LAMA3;LAMA3	NM_000227;NM_001127718;NM_198129;NM_001127717	TSS1500;TSS1500;Body;Body								18:21451255-21451736	Unclassified_Cell_type_specific		FALSE
cg12929678	37	18	18	67624393	18	65775373			CD226	NM_006566	TSS200											FALSE
cg13103051	37	18	18	44260790	18	42514788	chr18:44259905-44260451	S_Shore	ST8SIA5	NM_013305	Body								18:44260678-44260891	Unclassified_Cell_type_specific		FALSE
cg27106643	37	18	18	77257352	18	75358340	chr18:77255680-77256046	S_Shore	NFATC1;NFATC1;NFATC1;NFATC1	NM_006162;NM_172388;NM_172389;NM_172387	Body;Body;Body;Body						TRUE	18:75358340-75358510				TRUE
cg15532942	37	18	18	77220712	18	75321700	chr18:77221855-77222111	N_Shore	NFATC1;NFATC1;NFATC1;NFATC1;NFATC1	NM_006162;NM_172388;NM_172389;NM_172387;NM_172390	Body;Body;Body;Body;Body						TRUE		18:77220471-77220728	Unclassified_Cell_type_specific		TRUE
cg15260951	37	18	18	77165150	18	75266138	chr18:77166704-77167043	N_Shore	NFATC1;NFATC1;NFATC1;NFATC1;NFATC1	NM_006162;NM_172388;NM_172389;NM_172387;NM_172390	Body;5'UTR;Body;Body;Body							18:75266058-75266370	18:77165069-77165343	Promoter_Associated_Cell_type_specific		FALSE
cg16681873	37	19	19	1090978	19	1041978	chr19:1093223-1093452	N_Shelf	POLR2E	NM_002695	Body							19:1041877-1042661				FALSE
cg03722295	37	19	19	10519375	19	10380375	chr19:10513990-10515616	S_Shelf				rs17697965							19:10519282-10519905	Unclassified_Cell_type_specific		TRUE
cg21596498	37	19	19	42618407	19	47310247			POU2F2	NM_002698	Body						TRUE		19:42617918-42618707	Unclassified	TRUE	FALSE
cg01454237	37	19	19	55314879	19	60006691			KIR2DL4;KIR2DL4;KIR2DL4	NM_002255;NM_001080770;NM_001080772	TSS200;TSS200;TSS200	rs35656676	rs56401846									TRUE
cg27304729	37	19	19	30205554	19	34897394	chr19:30206040-30206497	N_Shore	C19orf12;C19orf12	NM_001031726;NM_031448	Body;5'UTR								19:30205405-30208613	Promoter_Associated	TRUE	TRUE
cg03538814	37	19	19	34667843	19	39359683	chr19:34662931-34664060	S_Shelf	LSM14A;LSM14A	NM_001114093;NM_015578	Body;Body											FALSE
cg02824980	37	19	19	15783725	19	15644725			CYP4F12	NM_023944	TSS200										TRUE	FALSE
cg21498471	37	19	19	33183713	19	37875553	chr19:33182609-33183562	S_Shore	NUDT19	NM_001105570	Body		rs56053629					19:37874450-37875554	19:33182048-33183790	Promoter_Associated		TRUE
cg07584558	37	19	19	42703228	19	47395068	chr19:42703604-42703976	N_Shore	DEDD2	NM_133328	3'UTR								19:42703008-42704354	Promoter_Associated	TRUE	TRUE
cg26800832	37	20	20	4990828	20	4938828			SLC23A2;SLC23A2	NM_203327;NM_203327	5'UTR;1stExon											TRUE
cg16531348	37	21	21	45377217	21	44201645	chr21:45379516-45379816	N_Shelf	AGPAT3;AGPAT3	NM_001037553;NM_020132	5'UTR;5'UTR						TRUE		21:45377178-45377321	Unclassified_Cell_type_specific		TRUE
cg26574610	37	22	22	24095989	22	22425989	chr22:24093026-24093621	S_Shelf	VPREB3	NM_013378	Body			TRUE								FALSE
cg02231062	37	22	22	42321087	22	40651033	chr22:42322043-42322909	N_Shore	TNFRSF13C	NM_052945	3'UTR								22:42321017-42321164	Unclassified_Cell_type_specific		TRUE
cg00813999	37	X	X	77582839	X	77469495			CYSLTR1;CYSLTR1	NM_006639;NM_006639	5'UTR;1stExon						TRUE					TRUE
cg14232368	37	X	X	135736974	X	135564640			CD40LG	NM_000074	Body											TRUE
cg00292305	37	X	X	135729978	X	135557644			CD40LG	NM_000074	TSS1500											FALSE
cg24462702	37	X	X	135730445	X	135558111			CD40LG	NM_000074	1stExon											TRUE
