# Supplementary material for: Improving cell mixture deconvolution by identifying optimal DNA methylation libraries (IDOL)
Source: BMC Bioinformatics. 2016 Mar 8;17:120. doi: 10.1186/s12859-016-0943-7 (PMC4782368; doi:10.1186/s12859-016-0943-7)
Supplement: Additional file 6 — Table S4. Comparison of prediction performance between the optimal IDOL library and EstimateCellCounts within both testing sets. (XLSX 50 kb) [file 12859_2016_943_MOESM6_ESM.xlsx]

## Sheet: Sheet1
Prediction performance obtained using the optimal L-DMR set for mixture deconvolution
	Testing sets
	MethodA			MethodB			MethodA & MethodB
Cell type	R2	RMSE		R2	RMSE		R2	RMSE
CD4T	0.97	1.08593		0.82	1.43998		0.94	1.2753
CD8T	0.95	4.10907		0.89	2.52455		0.96	3.41012
Bcell	1	1.58692		0.97	1.45041		1	1.52019
NK	0.86	3.09419		0.85	1.55895		0.92	2.44993
Mono	0.98	1.57379		0.93	1.62973		0.98	1.602
Gran	0.99	1.37454		0.98	1.50377		1	1.4406
Average	0.958333	2.13741		0.906667	1.68456		0.966667	1.94969
Prediction performance obtained using EstimateCellCounts for mixture deconvolution
	Testing sets
	MethodA			MethodB			MethodA & MethodB
Cell type	R2	RMSE		R2	RMSE		R2	RMSE
CD4T	0.91	4.30756		0.89	2.52822		0.82	3.53178
CD8T	0.99	4.64002		0.93	3.2817		0.98	4.01866
Bcell	0.99	0.970038		0.99	0.693215		1	0.843066
NK	0.79	2.80298		0.91	1.23451		0.93	2.16572
Mono	0.97	1.07588		0.93	2.61303		0.95	1.99818
Gran	0.99	1.21422		0.97	2.15964		1	1.75191
Average	0.94	2.50178		0.936667	2.08505		0.946667	2.38489
